# Supplementary material for: (E)-3-[(3-Bromo­phen­yl)imino­meth­yl]benzene-1,2-diol: a combined X-ray and computational structural study
Source: Acta Crystallogr Sect E Struct Rep Online. 2009 Sep 9;65(Pt 10):o2410–1. doi: 10.1107/S1600536809035053 (PMC2970385; doi:10.1107/S1600536809035053)
Supplement: Supplementary file 1 [file e-65-o2410-sup1.cif]

##############################################################################
###                                                                        ###
###        Electronic paper (Acta Crystallographica Section E)             ###
###                                                                        ###
##############################################################################
#                                                                            #
# This CIF contains the data in a paper accepted for publication in Acta     #
# Crystallographica Section E. It conforms to the requirements of Notes      #
# for Authors for Section E, and has been peer reviewed under the auspices   #
# of the IUCr Commission on Journals.                                        #
#                                                                            #
# Full details of the Crystallographic Information File format               #
# are given in the paper "The Crystallographic Information File (CIF):       #
# a New Standard Archive File for Crystallography" by S. R. Hall, F. H.      #
# Allen and I. D. Brown [Acta Cryst. (1991), A47, 655-685].                  #
#                                                                            #
# The current version of the core CIF dictionary is obtainable from          #
# ftp://ftp.iucr.org/pub/cif_core.dic. The current version number is 2.4.    #
#                                                                            #
# Software is freely available for graphical display of the structure(s) in  #
# this CIF.  For information consult the CIF home page http://www.iucr.org/  #
# cif/home.html                                                              #
#                                                                            #
# This file may be used for bona fide research purposes within the           #
# scientific community so long as proper attribution is given to the journal # 
# article from which it was obtained.                                        #
#                                                                            #
##############################################################################
                                             
data_I
_audit_creation_method     SHELXL-97
_chemical_name_systematic
;
(<i>E</i>)-3-[(3-Bromophenyl)iminomethyl]benzene-1,2-diol
;
_chemical_name_common     ?
_chemical_formula_moiety     'C13 H10 Br N O2'
_chemical_formula_sum     'C13 H10 Br N O2'
_chemical_formula_iupac     'C13 H10 Br N O2'
_chemical_formula_weight     292.13
_chemical_melting_point     ?
_symmetry_cell_setting     orthorhombic
_symmetry_space_group_name_H-M     'P b c a'
_symmetry_space_group_name_Hall     '-P 2ac 2ab'
loop_
    _symmetry_equiv_pos_as_xyz
    'x, y, z'
    '-x+1/2, -y, z+1/2'
    'x+1/2, -y+1/2, -z'
    '-x, y+1/2, -z+1/2'
    '-x, -y, -z'
    'x-1/2, y, -z-1/2'
    '-x-1/2, y-1/2, z'
    'x, -y-1/2, z-1/2'
_cell_length_a     4.7411(2)
_cell_length_b     18.9447(6)
_cell_length_c     26.1417(10)
_cell_angle_alpha     90.00
_cell_angle_beta     90.00
_cell_angle_gamma     90.00
_cell_volume     2348.01(15)
_cell_formula_units_Z     8
_cell_measurement_reflns_used     7185
_cell_measurement_theta_min     1.33
_cell_measurement_theta_max     26.18
_cell_measurement_temperature     296
_exptl_crystal_description     'plate'
_exptl_crystal_colour     'red'
_exptl_crystal_size_max     0.660
_exptl_crystal_size_mid     0.380
_exptl_crystal_size_min     0.100
_exptl_crystal_density_diffrn     1.653
_exptl_crystal_density_meas     ?
_exptl_crystal_density_method     'not measured'
_exptl_crystal_F_000     1168
_exptl_absorpt_coefficient_mu     3.50
_exptl_absorpt_correction_type     integration
_exptl_absorpt_process_details     '(X-RED32; Stoe & Cie, 2002)'
_exptl_absorpt_correction_T_min     0.2294
_exptl_absorpt_correction_T_max     0.7350
_exptl_special_details
;
;
_diffrn_ambient_temperature     296
_diffrn_radiation_type     MoK\a
_diffrn_radiation_wavelength     0.71073
_diffrn_radiation_source     'fine-focus sealed tube'
_diffrn_radiation_monochromator     graphite
_diffrn_measurement_device_type     'Stoe IPDS-II'
_diffrn_measurement_method     'rotation method'
_diffrn_detector_area_resol_mean     6.67
_diffrn_reflns_number     7185
_diffrn_reflns_av_R_equivalents     0.0397
_diffrn_reflns_av_sigmaI/netI     0.0213
_diffrn_reflns_theta_min     1.56
_diffrn_reflns_theta_max     25.62
_diffrn_reflns_theta_full     25.62
_diffrn_measured_fraction_theta_max     1.000
_diffrn_measured_fraction_theta_full     1.000
_diffrn_reflns_limit_h_min     -5
_diffrn_reflns_limit_h_max     5
_diffrn_reflns_limit_k_min     -22
_diffrn_reflns_limit_k_max     22
_diffrn_reflns_limit_l_min     -31
_diffrn_reflns_limit_l_max     31
_diffrn_standards_number     0
_diffrn_standards_interval_count     .
_diffrn_standards_interval_time     .
_diffrn_standards_decay_%     -6.3
_refine_special_details
;
Refinement of F^2^ against ALL reflections.  The weighted R-factor wR and
goodness of fit S are based on F^2^, conventional R-factors R are based
on F, with F set to zero for negative F^2^. The threshold expression of
F^2^ > 2sigma(F^2^) is used only for calculating R-factors(gt) etc. and is
not relevant to the choice of reflections for refinement.  R-factors based
on F^2^ are statistically about twice as large as those based on F, and R-
factors based on ALL data will be even larger.
;
_reflns_number_total     2212
_reflns_number_gt     1764
_reflns_threshold_expression     I>2\s(I)
_refine_ls_structure_factor_coef     Fsqd
_refine_ls_matrix_type     full
_refine_ls_R_factor_all     0.0471
_refine_ls_R_factor_gt     0.0332
_refine_ls_wR_factor_gt     0.0727
_refine_ls_wR_factor_ref     0.0775
_refine_ls_goodness_of_fit_ref     1.053
_refine_ls_restrained_S_all     1.053
_refine_ls_number_reflns     2212
_refine_ls_number_parameters     162
_refine_ls_number_restraints     0
_refine_ls_hydrogen_treatment     mixed
_refine_ls_weighting_scheme     calc
_refine_ls_weighting_details
              'w=1/[\s^2^(Fo^2^)+(0.0356P)^2^+0.8167P] where P=(Fo^2^+2Fc^2^)/3'
_atom_sites_solution_hydrogens     geom
_atom_sites_solution_primary     direct
_atom_sites_solution_secondary     difmap
_refine_ls_shift/su_max     0.002
_refine_ls_shift/su_mean     0.000
_refine_diff_density_max     0.331
_refine_diff_density_min     -0.417
_refine_ls_extinction_method     'SHELXL97 (Sheldrick, 2008)'
_refine_ls_extinction_coef     0
loop_
    _atom_type_symbol
    _atom_type_description
    _atom_type_scat_dispersion_real
    _atom_type_scat_dispersion_imag
    _atom_type_scat_source
    'C' 'C' 0.0033 0.0016
                         'International Tables Vol C Tables 4.2.6.8 and 6.1.1.4'
    'H' 'H' 0.0000 0.0000
                         'International Tables Vol C Tables 4.2.6.8 and 6.1.1.4'
    'N' 'N' 0.0061 0.0033
                         'International Tables Vol C Tables 4.2.6.8 and 6.1.1.4'
    'O' 'O' 0.0106 0.0060
                         'International Tables Vol C Tables 4.2.6.8 and 6.1.1.4'
    'Br' 'Br' -0.2901 2.4595
                         'International Tables Vol C Tables 4.2.6.8 and 6.1.1.4'
_computing_data_collection     'X-AREA (Stoe & Cie, 2002)'
_computing_cell_refinement     'X-AREA (Stoe & Cie, 2002)'
_computing_data_reduction     'X-RED32 (Stoe & Cie, 2002)'
_computing_structure_solution     'SHELXS97 (Sheldrick, 2008)'
_computing_structure_refinement     'SHELXL97 (Sheldrick, 2008)'
_computing_molecular_graphics     'ORTEP-3 for Windows (Farrugia, 1997)'
_computing_publication_material
                     'WinGX (Farrugia, 1999) and GAUSSIAN (Frisch et al., 2004)'
loop_
    _atom_site_type_symbol
    _atom_site_label
    _atom_site_fract_x
    _atom_site_fract_y
    _atom_site_fract_z
    _atom_site_U_iso_or_equiv
    _atom_site_adp_type
    _atom_site_calc_flag
    _atom_site_refinement_flags
    _atom_site_occupancy
    _atom_site_disorder_assembly
    _atom_site_disorder_group
    C C1 0.2287(5) 0.59650(12) 0.38493(9) 0.0430(5) Uani d . 1 . .
    C C2 0.1687(5) 0.56587(13) 0.33762(9) 0.0441(5) Uani d . 1 . .
    C C3 -0.0340(6) 0.51215(13) 0.33440(10) 0.0480(6) Uani d . 1 . .
    C C4 -0.1727(6) 0.49065(14) 0.37771(11) 0.0543(7) Uani d . 1 . .
    H H4 -0.3082 0.4553 0.3753 0.065 Uiso calc R 1 . .
    C C5 -0.1148(6) 0.52049(15) 0.42490(11) 0.0556(7) Uani d . 1 . .
    H H5 -0.2106 0.5052 0.4539 0.067 Uiso calc R 1 . .
    C C6 0.0848(6) 0.57283(14) 0.42865(10) 0.0524(6) Uani d . 1 . .
    H H6 0.1248 0.5927 0.4603 0.063 Uiso calc R 1 . .
    C C7 0.4352(5) 0.65240(13) 0.38933(9) 0.0451(6) Uani d . 1 . .
    H H7 0.4674 0.6726 0.4212 0.054 Uiso calc R 1 . .
    C C8 0.7753(5) 0.72987(12) 0.35557(9) 0.0409(5) Uani d . 1 . .
    C C9 0.8643(5) 0.75859(13) 0.40177(9) 0.0461(6) Uani d . 1 . .
    H H9 0.7918 0.7419 0.4325 0.055 Uiso calc R 1 . .
    C C10 1.0603(6) 0.81192(13) 0.40147(9) 0.0475(6) Uani d . 1 . .
    C C11 1.1712(6) 0.83889(14) 0.35705(10) 0.0520(6) Uani d . 1 . .
    H H11 1.3031 0.8752 0.3578 0.062 Uiso calc R 1 . .
    C C12 1.0810(6) 0.81048(15) 0.31139(10) 0.0572(7) Uani d . 1 . .
    H H12 1.1510 0.8283 0.2808 0.069 Uiso calc R 1 . .
    C C13 0.8888(6) 0.75614(15) 0.31054(10) 0.0513(6) Uani d . 1 . .
    H H13 0.8342 0.7368 0.2794 0.062 Uiso calc R 1 . .
    N N1 0.5747(4) 0.67489(11) 0.35080(8) 0.0442(5) Uani d . 1 . .
    O O1 0.2990(5) 0.58565(11) 0.29377(7) 0.0583(5) Uani d . 1 . .
    O O2 -0.0900(5) 0.48050(12) 0.28892(8) 0.0684(6) Uani d . 1 . .
    Br Br1 1.18395(9) 0.85040(2) 0.464746(12) 0.08086(16) Uani d . 1 . .
    H H1 0.415(8) 0.619(2) 0.3026(13) 0.088(12) Uiso d . 1 . .
    H H2 -0.007(10) 0.499(2) 0.2666(14) 0.113(16) Uiso d . 1 . .
loop_
    _atom_site_aniso_label
    _atom_site_aniso_U_11
    _atom_site_aniso_U_22
    _atom_site_aniso_U_33
    _atom_site_aniso_U_12
    _atom_site_aniso_U_13
    _atom_site_aniso_U_23
    C1 0.0352(13) 0.0422(12) 0.0517(13) 0.0035(10) -0.0009(10) 0.0026(10)
    C2 0.0396(13) 0.0415(13) 0.0513(13) -0.0004(11) 0.0019(11) 0.0055(11)
    C3 0.0454(14) 0.0416(13) 0.0570(14) -0.0023(11) -0.0068(12) 0.0033(11)
    C4 0.0431(15) 0.0433(14) 0.0764(18) -0.0048(12) 0.0014(13) 0.0124(13)
    C5 0.0503(16) 0.0549(16) 0.0616(16) -0.0008(13) 0.0088(13) 0.0107(13)
    C6 0.0495(15) 0.0553(15) 0.0525(14) 0.0032(13) 0.0019(12) 0.0019(12)
    C7 0.0432(13) 0.0457(13) 0.0465(12) 0.0027(11) -0.0039(11) -0.0036(10)
    C8 0.0359(12) 0.0393(12) 0.0476(12) 0.0023(10) -0.0044(10) 0.0006(9)
    C9 0.0475(15) 0.0472(14) 0.0436(12) -0.0054(12) -0.0012(11) 0.0028(10)
    C10 0.0485(15) 0.0441(14) 0.0498(13) -0.0009(12) -0.0058(12) -0.0038(11)
    C11 0.0490(15) 0.0440(14) 0.0630(15) -0.0050(12) 0.0027(13) -0.0010(11)
    C12 0.0615(18) 0.0578(16) 0.0524(14) -0.0089(14) 0.0103(13) 0.0035(12)
    C13 0.0551(16) 0.0548(16) 0.0441(13) -0.0062(13) -0.0012(12) -0.0012(11)
    N1 0.0396(11) 0.0440(11) 0.0490(11) -0.0024(9) -0.0028(9) 0.0001(9)
    O1 0.0626(12) 0.0612(12) 0.0512(10) -0.0231(10) 0.0022(9) -0.0014(9)
    O2 0.0769(15) 0.0665(14) 0.0618(12) -0.0291(12) -0.0049(11) -0.0011(10)
    Br1 0.1009(3) 0.0846(2) 0.05706(19) -0.0355(2) -0.01118(17) -0.01177(16)
_geom_special_details
;
 All esds (except the esd in the dihedral angle between two l.s. planes)
 are estimated using the full covariance matrix.  The cell esds are taken
 into account individually in the estimation of esds in distances, angles
 and torsion angles; correlations between esds in cell parameters are only
 used when they are defined by crystal symmetry.  An approximate (isotropic)
 treatment of cell esds is used for estimating esds involving l.s. planes.
;
loop_
    _geom_bond_atom_site_label_1
    _geom_bond_atom_site_label_2
    _geom_bond_site_symmetry_2
    _geom_bond_distance
    _geom_bond_publ_flag
    C1 C2 . 1.395(3) ?
    C1 C6 . 1.405(4) ?
    C1 C7 . 1.447(4) ?
    C2 O1 . 1.355(3) ?
    C2 C3 . 1.402(3) ?
    C3 O2 . 1.358(3) ?
    C3 C4 . 1.371(4) ?
    C4 C5 . 1.384(4) ?
    C4 H4 . 0.9300 ?
    C5 C6 . 1.374(4) ?
    C5 H5 . 0.9300 ?
    C6 H6 . 0.9300 ?
    C7 N1 . 1.278(3) ?
    C7 H7 . 0.9300 ?
    C8 C13 . 1.387(3) ?
    C8 C9 . 1.390(3) ?
    C8 N1 . 1.416(3) ?
    C9 C10 . 1.373(4) ?
    C9 H9 . 0.9300 ?
    C10 C11 . 1.373(4) ?
    C10 Br1 . 1.900(2) ?
    C11 C12 . 1.377(4) ?
    C11 H11 . 0.9300 ?
    C12 C13 . 1.375(4) ?
    C12 H12 . 0.9300 ?
    C13 H13 . 0.9300 ?
    O1 H1 . 0.87(4) ?
    O2 H2 . 0.78(4) ?
loop_
    _geom_angle_atom_site_label_1
    _geom_angle_atom_site_label_2
    _geom_angle_atom_site_label_3
    _geom_angle_site_symmetry_1
    _geom_angle_site_symmetry_3
    _geom_angle
    _geom_angle_publ_flag
    C2 C1 C6 . . 119.3(2) ?
    C2 C1 C7 . . 120.9(2) ?
    C6 C1 C7 . . 119.8(2) ?
    O1 C2 C1 . . 122.8(2) ?
    O1 C2 C3 . . 117.5(2) ?
    C1 C2 C3 . . 119.7(2) ?
    O2 C3 C4 . . 119.9(2) ?
    O2 C3 C2 . . 120.5(2) ?
    C4 C3 C2 . . 119.7(2) ?
    C3 C4 C5 . . 121.3(3) ?
    C3 C4 H4 . . 119.4 ?
    C5 C4 H4 . . 119.3 ?
    C6 C5 C4 . . 119.6(3) ?
    C6 C5 H5 . . 120.2 ?
    C4 C5 H5 . . 120.2 ?
    C5 C6 C1 . . 120.5(3) ?
    C5 C6 H6 . . 119.8 ?
    C1 C6 H6 . . 119.8 ?
    N1 C7 C1 . . 122.1(2) ?
    N1 C7 H7 . . 118.9 ?
    C1 C7 H7 . . 118.9 ?
    C13 C8 C9 . . 118.6(2) ?
    C13 C8 N1 . . 116.7(2) ?
    C9 C8 N1 . . 124.6(2) ?
    C10 C9 C8 . . 119.2(2) ?
    C10 C9 H9 . . 120.4 ?
    C8 C9 H9 . . 120.4 ?
    C9 C10 C11 . . 122.5(2) ?
    C9 C10 Br1 . . 119.09(19) ?
    C11 C10 Br1 . . 118.4(2) ?
    C10 C11 C12 . . 117.9(2) ?
    C10 C11 H11 . . 121.0 ?
    C12 C11 H11 . . 121.0 ?
    C13 C12 C11 . . 120.8(3) ?
    C13 C12 H12 . . 119.6 ?
    C11 C12 H12 . . 119.6 ?
    C12 C13 C8 . . 120.8(2) ?
    C12 C13 H13 . . 119.6 ?
    C8 C13 H13 . . 119.6 ?
    C7 N1 C8 . . 121.6(2) ?
    C2 O1 H1 . . 105(2) ?
    C3 O2 H2 . . 111(3) ?
loop_
    _geom_torsion_atom_site_label_1
    _geom_torsion_atom_site_label_2
    _geom_torsion_atom_site_label_3
    _geom_torsion_atom_site_label_4
    _geom_torsion_site_symmetry_1
    _geom_torsion_site_symmetry_2
    _geom_torsion_site_symmetry_3
    _geom_torsion_site_symmetry_4
    _geom_torsion
    _geom_torsion_publ_flag
    C6 C1 C2 O1 . . . . -179.8(2) ?
    C7 C1 C2 O1 . . . . 0.6(4) ?
    C6 C1 C2 C3 . . . . 0.1(4) ?
    C7 C1 C2 C3 . . . . -179.5(2) ?
    O1 C2 C3 O2 . . . . 1.6(4) ?
    C1 C2 C3 O2 . . . . -178.3(2) ?
    O1 C2 C3 C4 . . . . -179.6(2) ?
    C1 C2 C3 C4 . . . . 0.5(4) ?
    O2 C3 C4 C5 . . . . 178.2(3) ?
    C2 C3 C4 C5 . . . . -0.6(4) ?
    C3 C4 C5 C6 . . . . 0.2(4) ?
    C4 C5 C6 C1 . . . . 0.4(4) ?
    C2 C1 C6 C5 . . . . -0.5(4) ?
    C7 C1 C6 C5 . . . . 179.0(2) ?
    C2 C1 C7 N1 . . . . -1.6(4) ?
    C6 C1 C7 N1 . . . . 178.8(2) ?
    C13 C8 C9 C10 . . . . 0.1(4) ?
    N1 C8 C9 C10 . . . . -179.9(2) ?
    C8 C9 C10 C11 . . . . 0.7(4) ?
    C8 C9 C10 Br1 . . . . -179.41(19) ?
    C9 C10 C11 C12 . . . . -0.4(4) ?
    Br1 C10 C11 C12 . . . . 179.8(2) ?
    C10 C11 C12 C13 . . . . -0.9(4) ?
    C11 C12 C13 C8 . . . . 1.7(4) ?
    C9 C8 C13 C12 . . . . -1.3(4) ?
    N1 C8 C13 C12 . . . . 178.7(2) ?
    C1 C7 N1 C8 . . . . 179.7(2) ?
    C13 C8 N1 C7 . . . . -172.2(2) ?
    C9 C8 N1 C7 . . . . 7.9(4) ?
loop_
    _geom_hbond_atom_site_label_D
    _geom_hbond_atom_site_label_H
    _geom_hbond_atom_site_label_A
    _geom_hbond_site_symmetry_A
    _geom_hbond_distance_DH
    _geom_hbond_distance_HA
    _geom_hbond_distance_DA
    _geom_hbond_angle_DHA
    O1 H1 N1 . 0.87(4) 1.81(4) 2.606(3) 151(3)
    O2 H2 O1 . 0.78(4) 2.31(5) 2.718(3) 113(4)
    O2 H2 O2 6_656 0.78(4) 2.48(5) 3.124(3) 141(5)
    O2 H2 O1 6_556 0.78(4) 2.46(4) 2.986(3) 126(4)
data_global
_journal_date_recd_electronic     2009-08-13
_journal_date_accepted     2009-08-31
_journal_name_full     'Acta Crystallographica, Section E'
_journal_year     2009
_journal_volume     65
_journal_issue     10
_journal_page_first     o2410
_journal_page_last     o2411
_journal_paper_category     QO
_journal_coeditor_code     SI2198
_publ_contact_author_name     'Orhan B\"uy\"ukg\"ung\"or'
_publ_contact_author_address
;
Department of Physics
Ondokuz Mayis University
TR-55139 Samsun
Turkey
;
_publ_contact_author_email     zeynep.kelesoglu@omu.edu.tr
_publ_contact_author_fax     '++90(362) 4576081'
_publ_contact_author_phone     '++90(362) 3121919 ext 5054'
_publ_section_title
;
(<i>E</i>)-3-[(3-Bromophenyl)iminomethyl]benzene-1,2-diol: a combined X-ray and
computational structural study
;
loop_
    _publ_author_name
    _publ_author_address
    'Kele\,so\<glu, Zeynep'
;
Department of Physics
Ondokuz May\?is University
Samsun
Turkey
;
    'B\"uy\"ukg\"ung\"or, Orhan'
;
Department of Physics
Ondokuz May\?is University
Samsun
Turkey
;
    'Albayrak, \,Ci\<gdem'
;
Sinop Faculty of Education
Sinop University
Sinop
Turkey
;
    'Odaba\,so\<glu, Mustafa'
;
Chemical Technology Program
Denizli Higher Vocational School
Pamukkale University
Denizli
Turkey
;
