# Supplementary material for: (E)-3-[(3-Bromo­phen­yl)imino­meth­yl]benzene-1,2-diol: a combined X-ray and computational structural study
Source: Acta Crystallogr Sect E Struct Rep Online. 2009 Sep 9;65(Pt 10):o2410–1. doi: 10.1107/S1600536809035053 (PMC2970385; doi:10.1107/S1600536809035053)
Supplement: Supplementary file 2 [file e-65-o2410-Isup2.hkl]

#
# h,k,l, Fc-squared, Fo-squared, sigma(Fo-squared) and status flag
#
data_I
_shelx_title ' zeynep3b in P b c a'
_shelx_refln_list_code          4
_shelx_F_calc_maximum      261.69
_exptl_crystal_F_000      1168.00
_reflns_d_resolution_high  0.8219
 
loop_
 _symmetry_equiv_pos_as_xyz
 'x, y, z'
 '-x+1/2, -y, z+1/2'
 'x+1/2, -y+1/2, -z'
 '-x, y+1/2, -z+1/2'
 '-x, -y, -z'
 'x-1/2, y, -z-1/2'
 '-x-1/2, y-1/2, z'
 'x, -y-1/2, z-1/2'
 
_cell_length_a     4.7411
_cell_length_b    18.9447
_cell_length_c    26.1417
_cell_angle_alpha  90.000
_cell_angle_beta   90.000
_cell_angle_gamma  90.000
 
_shelx_F_squared_multiplier     1.000
 
loop_
 _refln_index_h
 _refln_index_k
 _refln_index_l
 _refln_F_squared_calc
 _refln_F_squared_meas
 _refln_F_squared_sigma
 _refln_observed_status
   2   0   0    11953.31    12443.19    181.24 o
   4   0   0      670.29      665.97     25.62 o
   2   1   0     9616.87     9527.05     67.13 o
   4   1   0      258.69      288.71     15.28 o
   0   2   0     2408.71     2616.92     78.86 o
   2   2   0      937.31      876.59     17.85 o
   4   2   0        6.13        8.19     14.69 o
   2   3   0     9632.81    10021.61    105.54 o
   4   3   0      520.74      569.62     18.14 o
   0   4   0     3848.02     3682.98     63.22 o
   2   4   0     7254.64     6820.78     67.01 o
   4   4   0      112.08      126.67     16.95 o
   2   5   0    20120.98    20672.73    156.28 o
   4   5   0     1896.85     1930.68     22.45 o
   0   6   0    41248.33    40560.18    225.07 o
   2   6   0      418.08      633.77     19.66 o
   4   6   0        9.53       14.15     14.00 o
   2   7   0     9039.27     9126.45     55.49 o
   4   7   0       44.55       31.17     17.65 o
   0   8   0     4318.76     3612.09    509.48 o
   2   8   0      725.37      733.88     17.61 o
   4   8   0      213.46      231.07     16.85 o
   2   9   0       78.94       78.32     22.25 o
   4   9   0     2042.85     1993.93     32.50 o
   0  10   0    10706.19    10470.52     59.65 o
   2  10   0     2541.36     2394.49     37.22 o
   4  10   0      294.75      280.49     23.71 o
   2  11   0      494.03      554.89     18.67 o
   4  11   0      610.68      505.12     44.18 o
   0  12   0    20191.76    21562.83    112.62 o
   2  12   0     1565.85     1558.44     26.73 o
   4  12   0       21.53       44.95     18.91 o
   2  13   0      806.85      862.14     21.89 o
   4  13   0       72.35      128.97     20.89 o
   0  14   0     2379.48     2475.16     78.25 o
   2  14   0      860.04      803.69     21.19 o
   4  14   0       80.91       89.04     22.51 o
   2  15   0      775.02      828.73     41.42 o
   4  15   0      837.27      725.03     41.57 o
   0  16   0      851.41      780.51     36.66 o
   2  16   0     1888.20     1655.25     58.86 o
   4  16   0      299.93      254.16     29.34 o
   2  17   0       61.71       91.71     18.63 o
   0  18   0      508.30      661.89     40.49 o
   2  18   0      170.29      141.22     23.55 o
   2  19   0        7.55        1.04     17.87 o
   0  20   0      279.81      261.64     23.46 o
   2  20   0      245.58      229.82     17.91 o
   2  21   0       18.60       26.52     22.60 o
   0  22   0       57.74       18.46     25.36 o
   1   1   1       24.77       24.02     12.54 o
   2   1   1     6421.02     6227.99     40.87 o
   3   1   1      706.41      661.26     12.51 o
   4   1   1        0.50        4.19     11.78 o
   5   1   1       33.22       45.40     12.42 o
   0   2   1     2060.46     1935.17    183.42 o
   1   2   1    25305.16    25156.51    209.18 o
   2   2   1       20.22       25.33     10.26 o
   3   2   1      187.36      197.48     10.69 o
   4   2   1       79.02       77.09     11.81 o
   5   2   1       88.92       88.61     12.40 o
   1   3   1    58065.36    56919.35    309.70 o
   2   3   1        5.90       11.03     10.01 o
   3   3   1     6063.33     6008.09     35.59 o
   4   3   1      213.60      222.97     12.90 o
   5   3   1       37.31       38.52     12.39 o
   0   4   1    22224.44    21266.21   1305.36 o
   1   4   1    41182.23    42034.38    165.95 o
   2   4   1     2328.79     2434.67     23.78 o
   3   4   1      260.00      262.12     10.47 o
   4   4   1       11.82       14.41     11.64 o
   5   4   1       23.03       39.88     13.66 o
   1   5   1      200.27      253.21     14.07 o
   2   5   1     2975.19     3286.82     28.20 o
   3   5   1      166.04      169.59     11.01 o
   4   5   1       32.66       37.00     11.08 o
   5   5   1        5.93       16.25     12.61 o
   0   6   1       49.41       48.88     26.36 o
   1   6   1     4827.40     4626.59     23.73 o
   2   6   1      701.70      641.90     12.74 o
   3   6   1       20.86       44.16     11.87 o
   4   6   1        0.49       -1.53     11.54 o
   5   6   1      377.47      364.50     14.32 o
   1   7   1     4108.95     4093.05     72.77 o
   2   7   1     4144.95     4121.69     41.88 o
   3   7   1     3461.93     3473.58     24.86 o
   4   7   1       16.89       23.96     12.31 o
   5   7   1      106.73      111.75     14.47 o
   0   8   1     9952.57     9916.30    126.70 o
   1   8   1    24906.17    24901.74    209.88 o
   2   8   1     5045.08     5054.26     50.88 o
   3   8   1      415.04      409.17     12.37 o
   4   8   1      114.17      122.02     13.12 o
   5   8   1       44.40       34.54     13.76 o
   1   9   1     3103.39     3489.68     33.36 o
   2   9   1      219.77      234.33     13.42 o
   3   9   1      783.97      771.11     13.61 o
   4   9   1       12.05       20.12     12.49 o
   5   9   1      158.33      131.43     14.76 o
   0  10   1     2152.98     2091.58     54.05 o
   1  10   1       61.27       68.31     14.58 o
   2  10   1        1.89       22.45     13.85 o
   3  10   1      148.11      162.87     11.96 o
   4  10   1      254.30      244.52     13.67 o
   5  10   1       22.47       43.73     14.94 o
   1  11   1     1208.20     1213.56     19.25 o
   2  11   1      150.63      151.66     12.83 o
   3  11   1     1580.90     1609.19     31.34 o
   4  11   1        0.32       18.50     13.82 o
   5  11   1       13.02       19.48     17.47 o
   0  12   1       86.32      104.05     19.58 o
   1  12   1     4234.57     4094.95     50.28 o
   2  12   1      165.30      168.69     15.54 o
   3  12   1     1752.44     1599.23     18.10 o
   4  12   1       15.21       21.81     13.03 o
   1  13   1      146.83      158.94     13.43 o
   2  13   1       89.22      125.38     14.47 o
   3  13   1      994.47      943.99     16.18 o
   4  13   1      225.48      219.32     16.16 o
   0  14   1      195.14      198.34     20.94 o
   1  14   1      946.64      895.55     16.45 o
   2  14   1       43.18       40.18     15.09 o
   3  14   1      609.70      597.63     15.81 o
   4  14   1      142.64      112.25     13.42 o
   1  15   1        7.73        0.28     14.69 o
   2  15   1       48.34       73.12     14.27 o
   3  15   1        0.85        3.83     13.75 o
   4  15   1       35.99       26.51     15.48 o
   0  16   1       13.30       38.40     16.95 o
   1  16   1      151.78      191.32     15.33 o
   2  16   1       26.03       35.66     13.22 o
   3  16   1       49.73       53.10     14.42 o
   4  16   1        0.30        0.84     15.35 o
   1  17   1      143.52      180.79     14.66 o
   2  17   1      408.58      380.28     13.58 o
   3  17   1      449.81      461.74     21.78 o
   0  18   1       17.74       45.97     21.68 o
   1  18   1      626.14      622.67     13.71 o
   2  18   1        2.40        6.94     13.84 o
   3  18   1       81.79      103.31     16.24 o
   1  19   1        0.22       11.18     13.70 o
   2  19   1        3.09       -1.90     14.38 o
   3  19   1       27.76       35.84     14.70 o
   0  20   1       22.21       37.56     16.75 o
   1  20   1        3.36       25.26     13.03 o
   2  20   1      261.76      217.09     16.14 o
   1  21   1      304.29      329.81     17.03 o
   2  21   1        6.66       25.37     13.27 o
   0  22   1       80.76       59.58     17.23 o
   1  22   1       28.64       31.84     12.81 o
   0   0   2     7375.29     8310.09     97.41 o
   1   0   2     9170.77     9400.89     65.93 o
   2   0   2     6923.67     6683.23     40.49 o
   3   0   2      813.35      829.40     17.85 o
   4   0   2       13.41        8.39     14.88 o
   5   0   2       15.23       31.40     20.25 o
   1   1   2     9201.83     9501.64     67.31 o
   2   1   2     5977.07     5762.79     45.17 o
   3   1   2     4165.37     4265.39     33.51 o
   4   1   2     1075.74     1119.63     16.05 o
   5   1   2       91.06       86.19     13.34 o
   0   2   2     6808.57     7512.55     86.47 o
   1   2   2       14.37       29.83     13.70 o
   2   2   2      662.63      643.63     13.65 o
   3   2   2      409.98      437.59     12.39 o
   4   2   2       99.42      109.43     12.27 o
   5   2   2        1.74        7.94     11.98 o
   1   3   2      181.32      193.04     14.01 o
   2   3   2     1814.72     1735.28     15.41 o
   3   3   2        9.10       15.12     11.23 o
   4   3   2      170.12      199.91     13.49 o
   5   3   2       12.09       26.25     12.79 o
   0   4   2    44905.48    43971.49    891.10 o
   1   4   2    68481.54    67568.52    641.31 o
   2   4   2      668.26      673.89     12.53 o
   3   4   2       31.33       38.24     11.30 o
   4   4   2       70.07       72.97     12.73 o
   5   4   2        3.00       -1.49     12.34 o
   1   5   2     3507.50     3780.27     27.49 o
   2   5   2     5019.36     4641.76     37.22 o
   3   5   2      416.63      393.35     12.63 o
   4   5   2     1155.32     1184.65     14.10 o
   5   5   2      183.12      188.75     13.79 o
   0   6   2    18269.72    18218.40    139.15 o
   1   6   2      483.15      452.86     14.45 o
   2   6   2    10897.45    10784.08     52.60 o
   3   6   2      106.13      100.07     11.03 o
   4   6   2       47.40       72.89     12.73 o
   5   6   2        5.05        7.47     13.01 o
   1   7   2      272.13      283.80     13.94 o
   2   7   2     1712.67     1626.59     15.22 o
   3   7   2       22.32       41.52     12.15 o
   4   7   2      177.30      171.31     11.65 o
   5   7   2       26.71       39.16     14.25 o
   0   8   2     1685.98     1700.48     31.11 o
   1   8   2     5767.16     6387.02     64.60 o
   2   8   2      504.19      503.54     13.92 o
   3   8   2      300.13      297.22     13.17 o
   4   8   2      224.78      240.22     13.08 o
   5   8   2        7.37       -5.12     14.62 o
   1   9   2      126.51      138.17     14.88 o
   2   9   2     1483.40     1550.82     20.18 o
   3   9   2      894.61      905.93     14.42 o
   4   9   2      351.00      388.42     14.99 o
   5   9   2       12.95       15.33     12.79 o
   0  10   2    16155.76    15146.44    396.46 o
   1  10   2     1074.17      965.52     15.47 o
   2  10   2     2322.52     2193.52     24.37 o
   3  10   2        2.22       -0.15     11.86 o
   4  10   2        0.34       14.26     12.88 o
   5  10   2       57.92       48.72     14.95 o
   1  11   2       84.46       98.77     13.11 o
   2  11   2     2497.18     2514.54     28.53 o
   3  11   2     1672.74     1607.25     35.22 o
   4  11   2      153.32      161.32     13.04 o
   5  11   2       60.80       50.85     15.77 o
   0  12   2        7.23       22.42     18.81 o
   1  12   2      151.89      165.61     13.85 o
   2  12   2      347.82      324.90     13.53 o
   3  12   2      619.73      562.44     17.01 o
   4  12   2      148.23      171.13     14.40 o
   1  13   2       19.11       30.56     13.12 o
   2  13   2     1103.38     1219.51     21.22 o
   3  13   2       83.82       81.61     12.54 o
   4  13   2        3.00        3.29     13.09 o
   0  14   2     3086.64     3089.06    112.84 o
   1  14   2      878.65      929.95     21.05 o
   2  14   2       56.43       44.48     13.82 o
   3  14   2      384.90      360.32     13.44 o
   4  14   2       71.69       88.17     16.33 o
   1  15   2        3.99       31.41     15.20 o
   2  15   2      683.28      730.72     16.30 o
   3  15   2       30.55       42.69     14.53 o
   4  15   2      326.61      277.42     20.48 o
   0  16   2     1324.43     1285.74     29.38 o
   1  16   2      750.47      726.15     15.52 o
   2  16   2      410.38      410.25     16.03 o
   3  16   2      143.49      142.55     14.94 o
   4  16   2        0.83       19.78     16.40 o
   1  17   2      613.44      624.36     23.31 o
   2  17   2        4.86       17.78     13.99 o
   3  17   2      111.67       96.70     15.43 o
   0  18   2       52.84       94.13     18.54 o
   1  18   2       63.64       77.97     12.39 o
   2  18   2        9.44       10.33     15.48 o
   3  18   2        5.40        4.97     13.98 o
   1  19   2       36.01       68.43     11.94 o
   2  19   2      448.25      473.21     15.28 o
   3  19   2       72.90       85.43     17.77 o
   0  20   2      497.49      514.85     23.22 o
   1  20   2      258.48      264.28     15.69 o
   2  20   2      126.03      120.09     14.05 o
   1  21   2       38.21       50.61     13.17 o
   2  21   2        0.47       22.08     13.90 o
   0  22   2       16.95       29.94     20.29 o
   1  22   2       38.91       20.93     11.99 o
   1   1   3     3854.31     3867.68     26.36 o
   2   1   3      754.73      755.59     13.12 o
   3   1   3     1348.97     1359.20     14.32 o
   4   1   3      232.30      252.43     12.19 o
   5   1   3      197.46      213.97     12.93 o
   0   2   3     6224.55     6612.22     46.50 o
   1   2   3    27365.88    26792.97    303.03 o
   2   2   3     7144.49     7196.18     46.45 o
   3   2   3     1791.71     1893.53     14.95 o
   4   2   3        0.38        8.89     12.27 o
   5   2   3       86.44       76.15     12.90 o
   1   3   3    10143.59    10521.12     72.54 o
   2   3   3     3938.83     4045.39     22.36 o
   3   3   3     2470.03     2445.14     16.94 o
   4   3   3       55.15       60.39     11.42 o
   5   3   3      176.01      172.82     12.35 o
   0   4   3    15370.94    16229.05    181.42 o
   1   4   3     2104.14     2302.71     20.97 o
   2   4   3      560.56      573.38     13.93 o
   3   4   3      608.69      618.98     12.33 o
   4   4   3        2.78       13.02     12.47 o
   5   4   3        2.45        3.53     13.30 o
   1   5   3      103.48      114.00     13.12 o
   2   5   3      833.18      973.97     14.53 o
   3   5   3       16.70       30.78     11.57 o
   4   5   3       81.42       79.05     12.46 o
   5   5   3      112.07      102.29     13.38 o
   0   6   3     9333.18     8965.02     95.92 o
   1   6   3     5073.10     4816.04     34.30 o
   2   6   3      351.85      369.62     12.88 o
   3   6   3        2.73        9.29     11.55 o
   4   6   3      124.15      150.77     12.78 o
   5   6   3       64.05       41.00     14.41 o
   1   7   3     6210.94     5941.35     50.66 o
   2   7   3     8929.43     8995.69     34.80 o
   3   7   3     1519.97     1533.02     14.74 o
   4   7   3      538.00      538.81     13.13 o
   5   7   3       15.69       30.28     13.14 o
   0   8   3     2691.40     2713.97     44.29 o
   1   8   3     5323.59     4848.04     43.37 o
   2   8   3     5061.05     5167.64     33.31 o
   3   8   3      167.12      179.22     12.41 o
   4   8   3      141.59      136.73     12.13 o
   5   8   3        3.32       -0.17     15.94 o
   1   9   3     1448.25     1517.93     17.99 o
   2   9   3      162.07      164.79     13.41 o
   3   9   3      363.26      350.67     14.81 o
   4   9   3       73.71       69.31     13.97 o
   5   9   3       23.21       28.50     16.65 o
   0  10   3      148.69      180.71     22.21 o
   1  10   3       28.08       46.17     13.28 o
   2  10   3      214.80      198.27     12.77 o
   3  10   3     2386.02     2337.40     16.55 o
   4  10   3      109.36      130.02     13.83 o
   5  10   3       28.66       35.44     16.40 o
   1  11   3     1595.19     1567.71     21.21 o
   2  11   3     1150.22     1190.31     17.68 o
   3  11   3      721.12      755.24     15.58 o
   4  11   3      108.41      129.02     13.60 o
   5  11   3        1.24       18.36     14.59 o
   0  12   3     3846.91     3794.59     28.77 o
   1  12   3     2457.95     2463.55     21.76 o
   2  12   3      892.37      881.96     23.54 o
   3  12   3      434.97      400.77     13.51 o
   4  12   3       74.19       71.19     12.69 o
   1  13   3      659.11      755.81     17.63 o
   2  13   3      195.89      241.93     13.59 o
   3  13   3      522.93      511.52     14.22 o
   4  13   3      167.42      146.29     15.28 o
   0  14   3        6.30       24.07     16.84 o
   1  14   3     1311.97     1261.51     17.82 o
   2  14   3      938.62      931.33     16.22 o
   3  14   3       80.07       81.79     13.54 o
   4  14   3       26.21       24.64     12.90 o
   1  15   3      536.49      584.37     14.88 o
   2  15   3       85.37      109.30     13.44 o
   3  15   3      172.44      179.86     15.08 o
   4  15   3        7.30       16.19     15.34 o
   0  16   3      116.90      118.19     17.44 o
   1  16   3     1274.30     1333.91     23.79 o
   2  16   3      201.91      230.04     18.28 o
   3  16   3       16.91       19.91     14.47 o
   4  16   3       10.08       12.52     14.17 o
   1  17   3      275.46      292.96     12.70 o
   2  17   3      306.61      307.05     17.50 o
   3  17   3       69.64       88.20     14.85 o
   0  18   3      297.76      288.86     16.55 o
   1  18   3      472.76      437.20     15.01 o
   2  18   3      107.55      122.69     16.50 o
   3  18   3       45.53       39.85     14.76 o
   1  19   3       36.85       42.18     13.36 o
   2  19   3       73.27       79.17     19.37 o
   3  19   3       22.93       -3.11     16.17 o
   0  20   3       79.57      124.05     22.34 o
   1  20   3       11.17       -0.32     13.28 o
   2  20   3       77.41       69.68     12.30 o
   1  21   3        4.60       22.66     13.91 o
   2  21   3       68.84       59.51     14.03 o
   0  22   3       73.49      115.94     26.34 o
   1  22   3      200.92      174.80     13.22 o
   0   0   4    20720.36    19482.54   1940.07 o
   1   0   4    15724.97    16480.62    175.01 o
   2   0   4     1698.49     1671.28     25.58 o
   3   0   4      390.14      386.75     15.90 o
   4   0   4        9.11        8.44     13.30 o
   5   0   4      291.65      298.15     18.98 o
   1   1   4     2579.46     2634.83     30.49 o
   2   1   4     1536.69     1468.60     15.41 o
   3   1   4     1732.03     1659.94     15.11 o
   4   1   4      393.35      387.42     11.71 o
   5   1   4       54.56       67.66     12.05 o
   0   2   4      543.59      531.31     17.76 o
   1   2   4     6686.75     6900.95     65.15 o
   2   2   4     1314.16     1267.67     15.48 o
   3   2   4      700.13      718.93     13.03 o
   4   2   4        7.99       22.02     11.78 o
   5   2   4       16.20       18.80     13.29 o
   1   3   4     7549.30     7171.64     83.07 o
   2   3   4       13.18       30.05     10.41 o
   3   3   4     1095.88     1136.75     14.24 o
   4   3   4      332.26      310.94     11.82 o
   5   3   4        5.53       15.53     12.83 o
   0   4   4    14494.80    14332.46    137.22 o
   1   4   4     6358.99     6385.96     28.52 o
   2   4   4     3801.52     3705.83     22.21 o
   3   4   4       78.79       84.94     11.77 o
   4   4   4       49.89       56.76     12.22 o
   5   4   4       98.27      105.60     13.55 o
   1   5   4      683.98      676.16     14.93 o
   2   5   4     1465.21     1376.63     15.77 o
   3   5   4     2085.86     2106.11     26.46 o
   4   5   4      484.45      474.30     12.95 o
   5   5   4      201.08      192.75     13.92 o
   0   6   4     1899.86     1916.40     29.57 o
   1   6   4    12309.31    12169.09     71.98 o
   2   6   4     6032.29     6218.76     44.61 o
   3   6   4      534.32      526.50     13.25 o
   4   6   4       58.81       55.81     14.29 o
   5   6   4        1.24       21.83     14.89 o
   1   7   4      338.30      404.63     15.28 o
   2   7   4      256.42      304.72     12.08 o
   3   7   4        2.36       -1.39     12.54 o
   4   7   4       34.34       42.41     12.30 o
   5   7   4       25.34       32.06     14.28 o
   0   8   4      881.68      783.97     24.33 o
   1   8   4     2910.89     2901.16     38.05 o
   2   8   4      542.63      557.44     13.50 o
   3   8   4       25.58       17.36     12.38 o
   4   8   4      154.62      158.70     12.53 o
   5   8   4       87.14       89.90     14.02 o
   1   9   4      814.95      753.23     16.34 o
   2   9   4     6999.93     7142.69     63.45 o
   3   9   4     1583.28     1599.96     25.27 o
   4   9   4       16.18       17.34     13.16 o
   5   9   4        2.21        6.99     14.57 o
   0  10   4     3540.06     3259.81    106.46 o
   1  10   4     6802.37     6703.55     49.57 o
   2  10   4     1110.28     1063.89     14.85 o
   3  10   4      163.24      165.49     12.39 o
   4  10   4       47.04       44.74     14.62 o
   5  10   4        0.45        7.14     16.70 o
   1  11   4        7.01       23.13     14.46 o
   2  11   4      145.04      160.07     12.88 o
   3  11   4       99.42      102.79     13.16 o
   4  11   4      124.52      104.60     13.12 o
   5  11   4       67.61       46.84     19.55 o
   0  12   4      723.34      860.07     25.49 o
   1  12   4      194.19      187.75     12.42 o
   2  12   4      476.88      449.10     15.04 o
   3  12   4        7.89       29.73     12.96 o
   4  12   4      110.21      106.86     14.05 o
   1  13   4       28.58       43.61     13.32 o
   2  13   4      373.70      417.83     12.89 o
   3  13   4        5.43       38.24     12.64 o
   4  13   4       39.73       42.56     13.05 o
   0  14   4     1391.24     1421.06     41.91 o
   1  14   4      871.21      882.54     21.04 o
   2  14   4       76.97       86.91     14.52 o
   3  14   4        1.16       15.78     14.39 o
   4  14   4       47.48       70.85     15.40 o
   1  15   4      497.19      531.09     14.73 o
   2  15   4      611.77      640.21     17.04 o
   3  15   4      994.29      970.78     24.50 o
   4  15   4       58.37       49.91     13.30 o
   0  16   4      812.83      749.83     36.85 o
   1  16   4      634.99      586.46     15.99 o
   2  16   4       72.52       51.65     15.66 o
   3  16   4      211.43      187.01     14.24 o
   4  16   4        3.79       22.29     14.94 o
   1  17   4       84.99      123.51     13.38 o
   2  17   4        0.16       13.43     14.20 o
   3  17   4       37.44       42.18     14.74 o
   0  18   4      363.85      437.26     21.67 o
   1  18   4        5.86       29.54     13.36 o
   2  18   4       17.88       38.23     13.65 o
   3  18   4       77.91       74.61     15.42 o
   1  19   4       30.92       49.67     13.43 o
   2  19   4      306.09      298.99     15.84 o
   3  19   4      138.37      145.41     15.61 o
   0  20   4       99.06      154.50     19.95 o
   1  20   4      183.72      200.27     13.38 o
   2  20   4       44.46       51.84     13.34 o
   1  21   4       68.35       77.59     13.79 o
   2  21   4       40.41       25.00     14.32 o
   0  22   4       18.52       44.34     20.09 o
   1  22   4        0.51        8.05     13.90 o
   1   1   5       25.08       41.95     12.54 o
   2   1   5     4449.83     4383.70     49.32 o
   3   1   5     2627.05     2547.39     24.36 o
   4   1   5      601.70      616.64     13.74 o
   5   1   5       58.48       63.43     13.50 o
   0   2   5    46405.77    47229.54    195.72 o
   1   2   5     4613.86     4484.61     60.10 o
   2   2   5     4961.05     4873.53     34.98 o
   3   2   5       15.15       21.73     11.44 o
   4   2   5       19.44       31.62     12.03 o
   5   2   5       12.14       15.06     13.14 o
   1   3   5      667.59      647.42     15.22 o
   2   3   5     4809.18     4704.44     31.25 o
   3   3   5      612.99      558.99     12.44 o
   4   3   5      299.27      307.36     11.71 o
   5   3   5       33.64       39.71     13.21 o
   0   4   5    17929.73    18211.64    349.41 o
   1   4   5     6420.78     6385.82     27.77 o
   2   4   5     1073.35     1026.63     14.71 o
   3   4   5        1.08        0.79     10.98 o
   4   4   5       17.23       40.07     12.64 o
   5   4   5       45.11       54.47     14.54 o
   1   5   5     2564.02     2494.56     27.42 o
   2   5   5      110.78      113.33     10.98 o
   3   5   5       11.53       15.78     12.97 o
   4   5   5      415.94      448.78     14.99 o
   5   5   5        7.51       31.20     13.95 o
   0   6   5     5785.30     5401.43     87.14 o
   1   6   5     2514.67     2405.34     33.22 o
   2   6   5      678.41      665.04     14.06 o
   3   6   5      169.66      187.53     13.62 o
   4   6   5      258.79      271.48     13.49 o
   5   6   5        1.23        4.03     14.39 o
   1   7   5      183.69      202.71     13.23 o
   2   7   5     3669.96     3596.50     30.79 o
   3   7   5      909.94      894.71     15.21 o
   4   7   5      197.27      203.64     12.84 o
   5   7   5       29.55       23.66     15.62 o
   0   8   5    13506.38    13540.76    178.66 o
   1   8   5     2847.19     2616.80     40.61 o
   2   8   5      336.74      307.72     13.40 o
   3   8   5      201.08      198.31     12.56 o
   4   8   5        0.19        0.51     11.66 o
   5   8   5        0.97        8.22     13.02 o
   1   9   5        5.90        7.66     11.48 o
   2   9   5      767.29      825.53     14.10 o
   3   9   5       29.51       36.33     10.91 o
   4   9   5      210.97      209.79     14.33 o
   5   9   5        0.52       13.78     12.89 o
   0  10   5       77.89       83.12     17.89 o
   1  10   5        9.29        6.24     12.66 o
   2  10   5      120.11      106.68     13.22 o
   3  10   5       35.84       38.82     12.89 o
   4  10   5        6.44        3.18     14.09 o
   5  10   5       52.80       57.92     15.07 o
   1  11   5       38.69       43.00     15.13 o
   2  11   5     1343.88     1385.84     21.24 o
   3  11   5       27.71       32.04     12.31 o
   4  11   5      179.09      211.51     14.49 o
   0  12   5     6621.91     6487.95    131.03 o
   1  12   5     1055.53      985.64     21.90 o
   2  12   5     3016.72     2868.08     73.79 o
   3  12   5      447.46      448.42     13.95 o
   4  12   5       33.12       38.28     12.95 o
   1  13   5      133.03      152.71     13.82 o
   2  13   5      243.13      276.32     16.98 o
   3  13   5      343.67      357.08     15.13 o
   4  13   5      313.80      313.98     15.24 o
   0  14   5     1244.82     1217.10     27.56 o
   1  14   5      161.85      174.84     13.39 o
   2  14   5      347.82      322.18     14.05 o
   3  14   5       78.54       77.88     15.21 o
   4  14   5      389.38      335.09     15.19 o
   1  15   5      109.18      116.67     13.03 o
   2  15   5      117.92      146.70     13.48 o
   3  15   5        0.68        1.20     14.21 o
   4  15   5      174.51      154.68     15.76 o
   0  16   5      193.59      256.00     21.03 o
   1  16   5        0.81       -2.11     12.77 o
   2  16   5        0.60       16.33     14.12 o
   3  16   5       33.54       51.17     14.69 o
   4  16   5       36.16       19.85     15.03 o
   1  17   5       42.32       47.45     13.96 o
   2  17   5      270.97      311.73     14.40 o
   3  17   5      263.61      231.40     15.87 o
   0  18   5      245.83      249.75     18.39 o
   1  18   5      336.18      341.10     14.25 o
   2  18   5      284.42      269.26     14.31 o
   3  18   5        0.24        1.68     16.37 o
   1  19   5        3.54       -1.44     11.97 o
   2  19   5       29.32       40.78     14.04 o
   3  19   5        3.64       22.55     15.00 o
   0  20   5        5.97       41.76     17.04 o
   1  20   5        6.37       10.49     12.84 o
   2  20   5        6.54       24.83     19.00 o
   1  21   5        1.46        9.86     11.59 o
   2  21   5       38.32       57.67     13.65 o
   0  22   5      233.28      208.02     16.79 o
   1  22   5      107.36      102.49     13.65 o
   0   0   6     6286.14     6479.80     57.19 o
   1   0   6    39855.66    39330.64    663.98 o
   2   0   6     1153.12     1106.81     54.53 o
   3   0   6     1912.68     2056.36     24.30 o
   4   0   6       19.92       47.25     17.32 o
   5   0   6      105.07       84.16     16.96 o
   1   1   6     8973.63     9001.39     35.60 o
   2   1   6     2745.06     2726.43     65.88 o
   3   1   6     1214.84     1166.98     12.89 o
   4   1   6       46.65       55.49     12.55 o
   5   1   6       26.40       36.04     13.35 o
   0   2   6     2737.34     2868.00     25.45 o
   1   2   6     3267.13     3368.42     24.54 o
   2   2   6      391.61      401.98     12.73 o
   3   2   6       44.45       68.53     11.66 o
   4   2   6       63.13       60.00     11.04 o
   5   2   6       51.98       56.93     14.56 o
   1   3   6       75.05       66.52     10.78 o
   2   3   6       57.21       52.34     11.22 o
   3   3   6      129.43      141.45     13.09 o
   4   3   6      116.36      121.22     12.97 o
   5   3   6        3.52        9.59     12.65 o
   0   4   6     1529.87     1450.78     20.07 o
   1   4   6    12607.44    12069.02    140.43 o
   2   4   6      519.10      478.09     12.98 o
   3   4   6      163.80      163.67     12.05 o
   4   4   6      482.28      485.78     14.33 o
   5   4   6       61.65       43.52     13.33 o
   1   5   6     9477.32     9475.79     66.78 o
   2   5   6     1466.50     1478.49     17.57 o
   3   5   6     3406.62     3423.93     54.34 o
   4   5   6       60.07       66.21     12.45 o
   5   5   6      159.58      160.28     15.30 o
   0   6   6     3089.16     3177.01     25.64 o
   1   6   6     6103.69     5885.51     89.55 o
   2   6   6        4.31       21.55     12.95 o
   3   6   6      999.60     1023.76     26.09 o
   4   6   6        0.14        5.62     12.92 o
   5   6   6        3.86       25.27     14.78 o
   1   7   6       59.82       88.54     12.15 o
   2   7   6     1226.11     1280.83     22.86 o
   3   7   6      307.32      288.57     12.17 o
   4   7   6       30.82       34.09     12.46 o
   5   7   6      104.36       86.74     12.56 o
   0   8   6      148.13      176.59     19.80 o
   1   8   6      258.73      228.24     11.39 o
   2   8   6      508.42      516.98     14.08 o
   3   8   6      107.25       90.30     13.98 o
   4   8   6       95.39       84.62     11.75 o
   5   8   6      124.85      137.39     16.35 o
   1   9   6     1687.90     1704.78     35.16 o
   2   9   6      671.59      655.64     13.55 o
   3   9   6     3018.55     3077.35     24.31 o
   4   9   6        1.98        6.79     12.49 o
   5   9   6      171.75      176.80     15.28 o
   0  10   6     1254.53     1288.94     32.78 o
   1  10   6     5819.30     5665.47     67.18 o
   2  10   6      725.34      683.55     14.05 o
   3  10   6      652.43      615.64     13.77 o
   4  10   6       22.54       24.30     12.68 o
   5  10   6        5.36       16.56     14.85 o
   1  11   6     1392.45     1401.93     15.25 o
   2  11   6      541.38      512.72     17.22 o
   3  11   6       72.23       77.34     13.21 o
   4  11   6       98.93       85.23     13.72 o
   0  12   6      386.83      418.98     21.43 o
   1  12   6      974.99      872.68     31.25 o
   2  12   6       16.44       11.79     12.47 o
   3  12   6      431.92      441.82     13.06 o
   4  12   6       13.75       18.45     13.86 o
   1  13   6      521.01      571.25     15.16 o
   2  13   6        9.43       17.42     13.03 o
   3  13   6      401.40      445.95     14.06 o
   4  13   6        6.24       11.72     14.46 o
   0  14   6      134.29      151.56     34.25 o
   1  14   6     2643.50     2649.39     41.17 o
   2  14   6      113.38      107.00     13.06 o
   3  14   6       32.06       29.05     13.03 o
   4  14   6        0.38        0.27     14.10 o
   1  15   6      171.31      211.69     15.34 o
   2  15   6       57.38       60.53     12.95 o
   3  15   6      347.52      341.45     17.57 o
   4  15   6       22.20       24.64     16.60 o
   0  16   6       14.32        6.24     17.87 o
   1  16   6      525.11      484.75     13.58 o
   2  16   6       62.49       74.76     13.32 o
   3  16   6      453.50      415.54     14.42 o
   4  16   6        0.23      -26.01     41.41 o
   1  17   6       21.19       40.02     14.19 o
   2  17   6       28.26       13.93     12.63 o
   3  17   6       35.19       70.27     15.91 o
   0  18   6      322.34      307.97     20.59 o
   1  18   6       49.45       88.46     12.47 o
   2  18   6        8.85       15.15     14.19 o
   3  18   6       17.28       19.46     14.46 o
   1  19   6      121.72      140.46     13.19 o
   2  19   6        0.33       -0.35     14.19 o
   3  19   6      124.35      108.19     15.66 o
   0  20   6        3.06       18.96     20.74 o
   1  20   6       93.56       88.25     13.15 o
   2  20   6        4.71       24.52     14.42 o
   1  21   6       19.70       31.10     12.79 o
   2  21   6       35.50       18.38     14.26 o
   0  22   6        1.21       -6.75     17.23 o
   1  22   6       20.27       46.73     12.30 o
   1   1   7     2574.03     2600.07     18.43 o
   2   1   7     1883.62     1672.70     14.58 o
   3   1   7       57.93       64.18     11.01 o
   4   1   7      318.34      319.67     12.80 o
   5   1   7      361.94      348.90     13.80 o
   0   2   7    43568.69    42644.09    132.29 o
   1   2   7     3485.95     3388.29     48.63 o
   2   2   7     6130.93     6217.06     30.81 o
   3   2   7      177.99      190.04     12.16 o
   4   2   7        3.38       -5.97     13.06 o
   5   2   7        1.66       11.29     13.37 o
   1   3   7      109.38       97.63     12.79 o
   2   3   7     5939.55     5679.50     74.74 o
   3   3   7       51.74       75.27     11.85 o
   4   3   7     3068.64     3153.29     27.83 o
   5   3   7       50.29       60.13     12.58 o
   0   4   7    22816.97    22101.69    193.20 o
   1   4   7      439.31      472.05     12.66 o
   2   4   7     3028.73     2959.82     22.55 o
   3   4   7       72.02       73.56     11.68 o
   4   4   7        4.63       14.17     13.00 o
   5   4   7       55.80       58.12     14.15 o
   1   5   7      575.47      562.41     12.42 o
   2   5   7      417.89      401.97     12.30 o
   3   5   7      459.50      490.58     13.58 o
   4   5   7       45.04       61.21     11.62 o
   5   5   7        1.16        7.49     13.35 o
   0   6   7    22296.42    22334.28    120.75 o
   1   6   7       10.39       17.99     12.09 o
   2   6   7     1101.21     1081.38     19.92 o
   3   6   7        0.69       -1.65     12.95 o
   4   6   7       46.20       56.79     14.56 o
   5   6   7       80.73       58.36     13.67 o
   1   7   7     1112.70     1089.89     14.92 o
   2   7   7     3815.16     3664.76     50.35 o
   3   7   7      850.35      811.06     13.18 o
   4   7   7      620.23      654.16     14.81 o
   5   7   7        8.83       14.15     12.64 o
   0   8   7    17894.63    16872.87    200.64 o
   1   8   7      286.00      300.48     13.41 o
   2   8   7     2858.25     2700.99     23.27 o
   3   8   7      357.92      375.39     19.35 o
   4   8   7       24.22       16.94     14.23 o
   5   8   7        0.69       21.79     14.77 o
   1   9   7      791.18      799.84     28.80 o
   2   9   7       45.28       51.28     11.09 o
   3   9   7       86.44       87.80     13.40 o
   4   9   7      438.20      447.73     16.17 o
   5   9   7       21.77       27.62     13.48 o
   0  10   7       41.03       31.89     15.58 o
   1  10   7      258.50      246.72     13.19 o
   2  10   7      147.57      131.96     11.25 o
   3  10   7       77.43       93.13     13.34 o
   4  10   7      317.76      322.05     13.78 o
   5  10   7       22.85        7.67     16.80 o
   1  11   7       14.04       16.83     12.41 o
   2  11   7     1746.09     1788.08     18.71 o
   3  11   7       28.55       32.18     12.10 o
   4  11   7      184.05      210.31     14.20 o
   0  12   7     7331.47     7404.50    136.29 o
   1  12   7      206.65      218.80     15.11 o
   2  12   7      140.66      135.77     12.16 o
   3  12   7        0.32       -3.74     13.15 o
   4  12   7       11.08       27.99     15.23 o
   1  13   7       26.36       47.27     13.44 o
   2  13   7      538.87      586.26     13.63 o
   3  13   7       19.11       33.56     13.02 o
   4  13   7      329.90      265.31     16.74 o
   0  14   7     1298.37     1244.86     31.83 o
   1  14   7     1091.45     1064.88     21.04 o
   2  14   7      848.43      832.58     22.50 o
   3  14   7        5.40       31.13     13.73 o
   4  14   7      114.70      115.43     15.61 o
   1  15   7      210.51      228.46     14.49 o
   2  15   7       40.84       54.65     12.97 o
   3  15   7       27.71       35.82     14.78 o
   4  15   7       91.48       93.48     16.16 o
   0  16   7      464.71      552.72     22.75 o
   1  16   7      196.10      207.81     13.95 o
   2  16   7       11.23       22.91     14.07 o
   3  16   7       24.83       44.71     13.22 o
   1  17   7       43.61       62.31     12.47 o
   2  17   7      671.90      698.97     14.63 o
   3  17   7       13.60        7.17     13.65 o
   0  18   7     2969.85     2945.77     59.25 o
   1  18   7        6.48       25.70     12.73 o
   2  18   7      310.95      311.30     14.17 o
   3  18   7       20.19       49.72     14.55 o
   1  19   7        1.42        7.81     12.92 o
   2  19   7        5.74       20.08     12.76 o
   3  19   7       82.77       59.73     35.87 o
   0  20   7       49.79       76.40     18.09 o
   1  20   7        9.27       15.35     14.23 o
   2  20   7       18.73       -4.64     13.80 o
   1  21   7      150.67      139.88     13.97 o
   2  21   7      137.31      146.18     25.72 o
   0  22   7      121.87      138.43     19.57 o
   1  22   7       30.83       59.45     14.18 o
   0   0   8     7630.43     7654.03     67.56 o
   1   0   8    24033.69    23446.22    119.26 o
   2   0   8      380.26      434.40     16.42 o
   3   0   8      345.53      378.59     17.83 o
   4   0   8      239.86      242.80     19.20 o
   5   0   8     1433.85     1374.81     69.92 o
   1   1   8      619.71      512.27     12.55 o
   2   1   8       11.82        9.35     10.62 o
   3   1   8     4141.69     4098.99     91.91 o
   4   1   8       11.84        6.58     12.12 o
   5   1   8      471.31      451.97     13.96 o
   0   2   8      998.58      938.91     19.97 o
   1   2   8      753.54      717.73     11.90 o
   2   2   8      287.45      292.73     13.19 o
   3   2   8      811.40      820.35     13.43 o
   4   2   8        0.09       18.60     12.26 o
   5   2   8       36.25       39.47     14.53 o
   1   3   8     7692.42     7686.28     69.40 o
   2   3   8      267.27      299.88     12.73 o
   3   3   8     1612.75     1671.64     29.79 o
   4   3   8      156.26      146.87     13.48 o
   5   3   8        1.33        9.65     11.95 o
   0   4   8      359.49      379.49     20.59 o
   1   4   8     5344.90     5026.69     21.37 o
   2   4   8     1677.62     1679.34     67.10 o
   3   4   8     1116.43     1195.44     22.62 o
   4   4   8       50.95       59.98     12.61 o
   5   4   8       15.77       22.14     13.50 o
   1   5   8     2354.80     2170.04     25.22 o
   2   5   8      368.57      380.67     16.22 o
   3   5   8     4053.93     4021.71     40.58 o
   4   5   8        2.19       18.88     11.81 o
   5   5   8       23.43       52.73     15.61 o
   0   6   8      881.75      818.13     38.62 o
   1   6   8    16186.41    15835.14     95.59 o
   2   6   8      205.24      238.00     12.76 o
   3   6   8     3299.38     3285.72     32.54 o
   4   6   8      305.88      309.39     13.21 o
   5   6   8       33.72       30.38     13.60 o
   1   7   8       58.12       66.45     10.96 o
   2   7   8        2.66        0.15     11.93 o
   3   7   8      340.00      331.55     13.80 o
   4   7   8       17.93       28.32     15.08 o
   5   7   8       59.67       69.35     17.77 o
   0   8   8       12.56       36.12     14.99 o
   1   8   8     2564.11     2463.54     18.66 o
   2   8   8       42.99       62.05     11.88 o
   3   8   8     1717.65     1720.80     19.58 o
   4   8   8        3.73       24.02     13.26 o
   5   8   8       39.27       57.39     13.86 o
   1   9   8     5604.34     5656.36    116.37 o
   2   9   8       58.19       29.48     12.80 o
   3   9   8      293.33      311.00     17.81 o
   4   9   8      149.54      164.54     13.17 o
   5   9   8        6.80       32.25     13.91 o
   0  10   8      152.23      203.01     15.59 o
   1  10   8    12938.96    12938.90     94.49 o
   2  10   8      702.02      708.36     14.64 o
   3  10   8      286.61      283.53     13.11 o
   4  10   8       15.35       24.78     14.87 o
   1  11   8      129.19      171.99     12.97 o
   2  11   8       22.92       41.66     12.31 o
   3  11   8     1693.99     1655.19     31.12 o
   4  11   8        1.28        4.33     12.92 o
   0  12   8        6.46       17.04     20.02 o
   1  12   8      480.59      444.81     19.47 o
   2  12   8        8.70       25.54     12.82 o
   3  12   8      487.73      511.53     14.14 o
   4  12   8        3.20       -6.50     14.54 o
   1  13   8      615.84      653.24     16.64 o
   2  13   8     1006.98     1037.82     14.53 o
   3  13   8      521.79      529.23     14.19 o
   4  13   8       56.22       73.84     16.30 o
   0  14   8      180.47      211.24     19.39 o
   1  14   8     1731.20     1745.40     33.88 o
   2  14   8      107.80       95.41     12.42 o
   3  14   8        0.28       14.89     12.84 o
   4  14   8       10.10       26.62     15.38 o
   1  15   8     2545.49     2703.90     32.71 o
   2  15   8        0.94       -2.84     15.51 o
   3  15   8      588.25      597.37     14.44 o
   4  15   8       42.89       30.02     16.09 o
   0  16   8      244.66      280.66     22.90 o
   1  16   8      365.16      327.92     22.94 o
   2  16   8       35.71       58.19     13.94 o
   3  16   8        7.88       25.55     16.04 o
   1  17   8        0.58       17.67     12.25 o
   2  17   8        9.65        6.29     16.27 o
   3  17   8        4.82       26.60     14.00 o
   0  18   8      714.29      707.58     20.79 o
   1  18   8        7.36       32.21     15.78 o
   2  18   8       25.34       32.32     14.17 o
   3  18   8      130.01      167.51     16.53 o
   1  19   8       27.70       54.64     13.70 o
   2  19   8       30.16       39.47     13.78 o
   0  20   8       29.11       41.78     18.05 o
   1  20   8      346.39      340.79     14.16 o
   2  20   8       12.54       21.94     13.40 o
   1  21   8      137.12      109.42     12.45 o
   0  22   8       43.68       59.96     20.69 o
   1   1   9      335.87      368.76     11.32 o
   2   1   9      360.44      316.58     11.68 o
   3   1   9      386.39      416.10     11.24 o
   4   1   9      524.04      559.04     14.25 o
   5   1   9       11.98       14.76     15.92 o
   0   2   9    30940.39    29884.88    212.59 o
   1   2   9    11849.13    12126.55    113.05 o
   2   2   9     8991.92     8774.17     63.51 o
   3   2   9      281.07      312.74     12.48 o
   4   2   9       55.81       35.96     13.61 o
   5   2   9       69.86       66.24     12.88 o
   1   3   9       82.55      108.07     10.76 o
   2   3   9     5173.98     4984.99     51.34 o
   3   3   9      304.62      303.55     11.54 o
   4   3   9     1975.00     1993.29     29.32 o
   5   3   9       41.93       50.69     14.58 o
   0   4   9       73.79       92.66     13.60 o
   1   4   9      832.58      795.67     14.77 o
   2   4   9     3743.62     3875.83     20.02 o
   3   4   9       15.52       16.02     10.73 o
   4   4   9       54.18       81.13     12.86 o
   5   4   9       14.43       10.15     13.26 o
   1   5   9       47.33       54.07     11.54 o
   2   5   9      746.53      707.87     13.31 o
   3   5   9      236.86      233.21     12.63 o
   4   5   9      992.75      943.71     22.47 o
   5   5   9       12.79       20.88     15.94 o
   0   6   9    18143.79    16329.33    953.99 o
   1   6   9     1465.88     1549.52     16.62 o
   2   6   9      428.74      420.13     13.03 o
   3   6   9      139.57      149.48     12.19 o
   4   6   9       52.18       59.26     13.53 o
   5   6   9        0.18       18.87     14.61 o
   1   7   9     1046.73     1122.96     13.77 o
   2   7   9     3796.57     3687.92     64.52 o
   3   7   9     2533.44     2551.63     37.18 o
   4   7   9     1167.71     1198.85     14.87 o
   5   7   9       53.63       32.78     15.18 o
   0   8   9    16630.11    16932.11    159.40 o
   1   8   9     1669.76     1648.08     15.93 o
   2   8   9     5066.00     4756.79     64.63 o
   3   8   9      630.35      635.25     23.31 o
   4   8   9       10.10       25.14     12.40 o
   5   8   9        3.47       23.01     14.15 o
   1   9   9       71.25       76.13     11.47 o
   2   9   9      189.15      198.52     12.22 o
   3   9   9      110.58      105.49     12.65 o
   4   9   9      288.47      261.46     15.19 o
   5   9   9        2.12       17.74     15.44 o
   0  10   9      227.95      267.18     19.23 o
   1  10   9      671.55      686.58     13.94 o
   2  10   9     1243.87     1244.41     14.60 o
   3  10   9      359.71      369.07     17.91 o
   4  10   9      230.32      261.57     13.69 o
   1  11   9       77.36       86.44     12.50 o
   2  11   9     3734.94     3837.07     34.69 o
   3  11   9        3.25       17.18     13.18 o
   4  11   9       36.85       60.24     15.70 o
   0  12   9     5584.29     5705.93    134.98 o
   1  12   9       28.78       45.65     11.97 o
   2  12   9       12.78       14.27     11.63 o
   3  12   9       65.86       66.94     11.92 o
   4  12   9       66.87       99.35     13.97 o
   1  13   9      166.30      169.25     13.98 o
   2  13   9     2663.17     2687.89     18.54 o
   3  13   9       71.50       68.21     13.43 o
   4  13   9      131.37      135.93     15.07 o
   0  14   9     1722.53     1751.04     27.19 o
   1  14   9     1949.60     1946.68     32.05 o
   2  14   9      596.50      560.35     13.07 o
   3  14   9        3.82        2.05     12.82 o
   4  14   9       10.23       18.58     13.99 o
   1  15   9       18.75       28.78     14.89 o
   2  15   9        5.78       18.19     13.77 o
   3  15   9       62.08       74.09     13.97 o
   4  15   9       83.98       84.20     16.60 o
   0  16   9     2221.13     2408.66     45.94 o
   1  16   9      174.85      191.99     12.74 o
   2  16   9       34.55       52.77     12.79 o
   3  16   9       17.47        2.51     14.49 o
   1  17   9       10.19       23.86     16.62 o
   2  17   9      167.99      216.75     13.78 o
   3  17   9       74.32       71.23     14.80 o
   0  18   9     1631.66     1600.52     85.55 o
   1  18   9      173.92      187.62     12.80 o
   2  18   9      253.98      210.35     13.47 o
   3  18   9      107.59      104.16     15.49 o
   1  19   9        0.21       18.40     13.19 o
   2  19   9       79.39       92.43     14.21 o
   0  20   9      311.68      223.95     20.68 o
   1  20   9       25.34       50.35     14.45 o
   2  20   9       31.73       40.37     15.25 o
   1  21   9        1.73       20.56     13.84 o
   0  22   9        6.32       20.58     24.83 o
   0   0  10     1741.06     1776.00     27.02 o
   1   0  10    15396.50    14801.12     93.59 o
   2   0  10     4273.30     4381.32     27.11 o
   3   0  10      439.52      452.93     17.34 o
   4   0  10      137.73      159.75     17.50 o
   5   0  10        1.71        8.16     21.59 o
   1   1  10       17.09       26.55      9.11 o
   2   1  10     6433.69     6531.71     23.91 o
   3   1  10     1731.51     1703.22     14.57 o
   4   1  10      278.09      297.63     12.55 o
   5   1  10      217.85      219.36     14.17 o
   0   2  10      351.86      339.10     16.92 o
   1   2  10     3591.21     3596.93     33.75 o
   2   2  10     2718.65     2845.34     18.59 o
   3   2  10        1.06       15.47     12.43 o
   4   2  10      230.39      248.24     12.48 o
   5   2  10       84.77       61.33     12.95 o
   1   3  10       53.16       81.90      9.23 o
   2   3  10      616.20      605.12     16.95 o
   3   3  10      125.34      128.33     13.90 o
   4   3  10      273.71      291.45     12.53 o
   5   3  10        1.58       -0.58     13.68 o
   0   4  10    10294.28    10087.44     78.92 o
   1   4  10    14032.02    13995.84     95.80 o
   2   4  10      406.71      376.49     13.71 o
   3   4  10      529.50      553.85     12.90 o
   4   4  10      791.05      794.43     15.29 o
   5   4  10       17.52       37.28     13.81 o
   1   5  10     7942.21     8315.96    110.14 o
   2   5  10     1300.66     1286.60     13.98 o
   3   5  10     3985.88     3952.54     31.49 o
   4   5  10       83.40       89.22     12.61 o
   5   5  10       30.29       41.42     13.50 o
   0   6  10    10398.40    10667.06     82.95 o
   1   6  10     4429.39     4176.25     31.15 o
   2   6  10     2859.51     2832.33     28.53 o
   3   6  10        8.17       14.75     14.11 o
   4   6  10        3.39       14.10     11.60 o
   5   6  10        0.73       -9.18     13.24 o
   1   7  10      636.05      659.93     11.87 o
   2   7  10      497.40      490.64     14.09 o
   3   7  10      144.90      142.70     12.83 o
   4   7  10      151.57      144.17     13.39 o
   5   7  10       22.78       27.56     12.83 o
   0   8  10       86.49       63.72     14.36 o
   1   8  10      900.48      901.61     12.79 o
   2   8  10       14.88        9.64     13.04 o
   3   8  10      968.03     1018.56     15.33 o
   4   8  10      109.95       93.12     13.60 o
   5   8  10        2.67       20.91     13.14 o
   1   9  10      231.87      209.64     14.12 o
   2   9  10     1367.34     1341.79     36.79 o
   3   9  10      916.80      948.55     17.01 o
   4   9  10       26.33       52.42     13.50 o
   0  10  10     6555.68     6643.75    179.41 o
   1  10  10     4257.29     4056.20     56.93 o
   2  10  10     2838.92     2780.62     43.09 o
   3  10  10       45.65       53.33     12.33 o
   4  10  10       71.12       60.73     14.31 o
   1  11  10      549.71      582.84     13.19 o
   2  11  10     3773.30     3813.49     53.62 o
   3  11  10      507.23      475.66     14.34 o
   4  11  10       10.62       20.60     12.59 o
   0  12  10        9.37       -7.42     16.24 o
   1  12  10      886.03      849.00     20.49 o
   2  12  10        2.70       14.25     12.90 o
   3  12  10      275.18      258.99     13.43 o
   4  12  10       93.09      101.65     15.24 o
   1  13  10      976.01      982.74     34.79 o
   2  13  10      109.91      131.60     11.93 o
   3  13  10       64.32       81.10     13.05 o
   4  13  10       20.22       57.57     13.78 o
   0  14  10     2130.76     2299.41     34.21 o
   1  14  10      103.04      130.04     13.72 o
   2  14  10      246.23      268.51     15.28 o
   3  14  10       37.82       56.31     12.89 o
   4  14  10        1.72       10.23     16.88 o
   1  15  10        3.82       17.80     12.42 o
   2  15  10      122.86      148.41     15.17 o
   3  15  10      321.24      295.78     13.39 o
   0  16  10      415.74      454.79     24.21 o
   1  16  10     1831.40     1767.10     36.91 o
   2  16  10      100.08      125.44     14.83 o
   3  16  10       83.20       86.75     13.65 o
   1  17  10      433.35      428.10     14.91 o
   2  17  10        2.44       48.42     15.27 o
   3  17  10      146.79      121.78     15.75 o
   0  18  10      427.95      383.72     21.40 o
   1  18  10       64.32       61.40     14.55 o
   2  18  10        0.69        9.50     12.85 o
   3  18  10       20.59       29.72     15.69 o
   1  19  10      272.58      258.58     13.72 o
   2  19  10       66.46       91.27     13.42 o
   0  20  10       65.19       48.55     21.83 o
   1  20  10      311.33      284.59     14.42 o
   2  20  10       29.01       25.14     14.72 o
   1  21  10       38.20       51.67     15.31 o
   1   1  11      520.91      486.85     10.35 o
   2   1  11     6878.86     6984.17     56.25 o
   3   1  11      769.10      754.91     14.45 o
   4   1  11      127.41      122.36     12.08 o
   5   1  11       33.11       52.26     13.40 o
   0   2  11    12692.70    11837.89    381.99 o
   1   2  11    13923.68    13776.14     80.72 o
   2   2  11       17.78       30.69     10.46 o
   3   2  11      394.53      403.64     12.63 o
   4   2  11      392.11      380.00     12.19 o
   5   2  11       41.32       42.12     13.55 o
   1   3  11      582.37      499.93     10.72 o
   2   3  11     3493.43     3240.86     36.12 o
   3   3  11     2541.94     2675.41     25.52 o
   4   3  11       88.56       99.80     11.56 o
   5   3  11      126.48      120.27     13.37 o
   0   4  11     4315.63     4234.82     79.91 o
   1   4  11     7025.27     7248.32     43.77 o
   2   4  11     2301.04     2353.73     31.13 o
   3   4  11      589.77      641.23     13.78 o
   4   4  11      159.69      149.86     11.75 o
   5   4  11        3.17       17.25     16.15 o
   1   5  11     1036.33     1114.16     12.65 o
   2   5  11       18.69       30.06     12.63 o
   3   5  11      161.35      195.73     12.34 o
   4   5  11       13.54       29.87     10.82 o
   5   5  11        2.13       22.59     14.15 o
   0   6  11     3607.86     4316.46     34.31 o
   1   6  11     3143.26     2983.11     43.02 o
   2   6  11      283.38      286.86     11.81 o
   3   6  11      161.31      165.48     12.31 o
   4   6  11       25.23       31.99     11.47 o
   5   6  11       13.82       19.65     12.78 o
   1   7  11     2293.46     2366.46     27.88 o
   2   7  11     1079.63     1050.17     15.57 o
   3   7  11     1442.30     1424.22     58.45 o
   4   7  11      193.15      199.80     12.96 o
   5   7  11       62.37       84.23     16.60 o
   0   8  11    13492.41    13514.35    107.59 o
   1   8  11     3837.74     3743.28     32.46 o
   2   8  11     1724.10     1607.40     27.26 o
   3   8  11      312.36      323.20     12.55 o
   4   8  11        6.02       11.17     12.17 o
   5   8  11        1.15       14.97     14.76 o
   1   9  11      441.67      530.72     13.08 o
   2   9  11     1678.91     1673.46     28.13 o
   3   9  11      966.50      960.33     15.26 o
   4   9  11        2.67        2.78     12.63 o
   0  10  11      400.06      421.48     16.25 o
   1  10  11       20.25       33.62     12.50 o
   2  10  11        3.49       11.64     11.98 o
   3  10  11       10.71       20.13     12.09 o
   4  10  11       27.33       47.79     13.39 o
   1  11  11      371.30      386.17     12.91 o
   2  11  11        7.75       12.49     12.98 o
   3  11  11      310.70      331.93     19.23 o
   4  11  11        5.42       -4.46     16.66 o
   0  12  11      639.39      628.93     17.47 o
   1  12  11     6313.27     6347.29    107.63 o
   2  12  11     2224.37     2145.05     16.10 o
   3  12  11        5.03        7.18     14.38 o
   4  12  11        4.47       17.70     14.60 o
   1  13  11      388.52      427.49     13.63 o
   2  13  11      954.32      971.44     13.18 o
   3  13  11       91.21       88.59     13.69 o
   4  13  11      217.15      177.73     14.68 o
   0  14  11      724.50      709.38     19.86 o
   1  14  11      998.91     1016.42     17.36 o
   2  14  11       39.86       38.90     12.10 o
   3  14  11      126.39      136.51     13.35 o
   4  14  11       10.28       15.82     15.32 o
   1  15  11       65.88       84.33     12.61 o
   2  15  11      451.43      468.52     15.82 o
   3  15  11       63.25       58.91     13.28 o
   0  16  11      379.17      401.84     21.61 o
   1  16  11       23.07       21.55     12.49 o
   2  16  11       30.36       36.75     14.25 o
   3  16  11        6.90        2.16     12.95 o
   1  17  11      104.72      137.26     13.03 o
   2  17  11      136.06      178.53     13.43 o
   3  17  11      344.43      317.59     26.44 o
   0  18  11      870.09      862.22     33.12 o
   1  18  11      194.11      203.12     13.21 o
   2  18  11       84.64      114.00     13.87 o
   3  18  11       15.25       45.84     48.72 o
   1  19  11       63.30       67.62     15.83 o
   2  19  11        4.32       16.93     13.59 o
   0  20  11      122.89       99.78     18.00 o
   1  20  11       10.16       44.16     13.29 o
   2  20  11       88.11       82.30     13.85 o
   1  21  11       29.72       25.42     13.79 o
   0   0  12    33406.23    32284.78    197.76 o
   1   0  12     7096.80     7048.23     58.70 o
   2   0  12    11413.20    12024.71    126.77 o
   3   0  12       35.67        8.85     16.21 o
   4   0  12       77.78       83.49     16.02 o
   5   0  12      384.81      346.54     32.34 o
   1   1  12     4447.42     4595.98     34.35 o
   2   1  12     1587.06     1482.13     39.87 o
   3   1  12      320.56      305.16     11.27 o
   4   1  12      603.26      610.97     19.37 o
   5   1  12       81.27       91.03     13.98 o
   0   2  12      295.21      277.52     15.14 o
   1   2  12      586.25      597.64     10.93 o
   2   2  12       16.57       14.92     10.90 o
   3   2  12       25.21       50.86     11.58 o
   4   2  12       29.56       34.30     12.55 o
   5   2  12      136.37      134.43     15.23 o
   1   3  12     1870.70     2098.77     47.92 o
   2   3  12      106.55      101.11     10.81 o
   3   3  12        0.93      -10.75     12.05 o
   4   3  12        1.80       18.16     11.69 o
   5   3  12      177.77      161.21     12.67 o
   0   4  12    17266.70    17168.03     95.52 o
   1   4  12     1905.77     1798.32     13.27 o
   2   4  12     2141.43     2014.22     31.20 o
   3   4  12      284.84      315.60     13.18 o
   4   4  12       21.14       15.48     11.65 o
   5   4  12       23.14       26.69     14.74 o
   1   5  12      658.95      636.35     11.71 o
   2   5  12     2516.82     2490.09     64.50 o
   3   5  12      314.17      296.80     13.35 o
   4   5  12     1294.02     1327.59     27.88 o
   5   5  12       24.00       29.61     14.32 o
   0   6  12     7273.12     7358.05     64.22 o
   1   6  12     3122.12     2898.10     32.06 o
   2   6  12     1985.81     1941.56     23.57 o
   3   6  12     2387.33     2429.93     38.62 o
   4   6  12       86.09       65.69     11.82 o
   5   6  12        2.36       14.98     13.38 o
   1   7  12      192.52      205.58     10.43 o
   2   7  12      191.19      205.95     13.30 o
   3   7  12       72.64       66.61     12.33 o
   4   7  12       23.34       23.11     12.27 o
   5   7  12        7.73        0.17     15.03 o
   0   8  12     3694.28     3775.49     43.14 o
   1   8  12       31.70       45.02      9.87 o
   2   8  12      152.56      147.91     12.02 o
   3   8  12      225.61      240.66     13.49 o
   4   8  12      207.95      235.21     16.88 o
   1   9  12       16.51       27.05     11.06 o
   2   9  12     6027.67     6151.89     50.53 o
   3   9  12      492.84      493.56     17.27 o
   4   9  12      277.91      276.11     15.79 o
   0  10  12     3318.18     3020.27     68.98 o
   1  10  12       53.05       32.73     10.84 o
   2  10  12      126.15      107.62     12.63 o
   3  10  12       84.12      103.91     14.74 o
   4  10  12        4.51        2.50     12.98 o
   1  11  12       21.90       18.53     12.44 o
   2  11  12      206.43      187.60     11.29 o
   3  11  12      207.14      201.56     15.85 o
   4  11  12      221.17      197.64     13.59 o
   0  12  12      555.83      562.38     18.62 o
   1  12  12       41.39       55.34     12.40 o
   2  12  12     1345.01     1334.80     17.70 o
   3  12  12      166.38      163.10     13.43 o
   4  12  12      126.02      127.00     13.30 o
   1  13  12      189.51      222.63     15.09 o
   2  13  12        9.52       24.84     11.92 o
   3  13  12        4.41        6.54     14.29 o
   4  13  12       19.84       31.18     14.96 o
   0  14  12     1317.03     1294.30     38.71 o
   1  14  12       30.67       29.97     13.30 o
   2  14  12      281.72      280.95     12.62 o
   3  14  12        0.82        9.19     14.76 o
   4  14  12       74.25       96.44     15.65 o
   1  15  12      419.35      442.08     15.00 o
   2  15  12      822.18      828.35     20.05 o
   3  15  12       61.38       76.60     13.53 o
   0  16  12     2203.84     2116.02     34.62 o
   1  16  12      580.05      566.50     13.94 o
   2  16  12      372.77      343.92     17.51 o
   3  16  12       39.89       47.69     13.87 o
   1  17  12      100.29      124.70     14.31 o
   2  17  12       69.70      103.27     13.13 o
   3  17  12        5.87       -2.27     12.95 o
   0  18  12      177.07      214.59     19.71 o
   1  18  12        1.18       19.59     13.58 o
   2  18  12        0.08        9.89     14.23 o
   1  19  12       94.64      113.37     14.41 o
   2  19  12       63.99       85.73     14.14 o
   0  20  12      500.44      467.94     22.04 o
   1  20  12        6.22        7.69     15.86 o
   1   1  13     4782.80     4942.55     41.46 o
   2   1  13      122.33      142.32     11.09 o
   3   1  13      799.38      802.32     16.80 o
   4   1  13      206.76      229.36     13.21 o
   5   1  13        1.44       11.67     13.14 o
   0   2  13     2994.57     2779.36     80.33 o
   1   2  13     5723.42     5131.11    104.66 o
   2   2  13       77.22       72.47     11.27 o
   3   2  13      139.47      141.33     11.47 o
   4   2  13        5.97       -1.55     12.37 o
   5   2  13      123.06      114.46     13.77 o
   1   3  13     1075.61      968.52     11.28 o
   2   3  13     2256.36     2216.73     22.27 o
   3   3  13     2027.62     2047.37     54.48 o
   4   3  13       29.38       27.20     12.37 o
   5   3  13      120.50      112.65     14.62 o
   0   4  13     2626.82     2994.24     42.88 o
   1   4  13     3415.57     3324.28     42.18 o
   2   4  13       79.74      102.12     11.67 o
   3   4  13      882.49      914.64     13.68 o
   4   4  13        7.30        0.54     11.64 o
   5   4  13        0.02       21.43     13.91 o
   1   5  13       27.80       15.52     10.59 o
   2   5  13        0.56        4.93     10.23 o
   3   5  13      158.97      170.08     11.66 o
   4   5  13        8.08       -5.65     11.76 o
   5   5  13        0.37        7.56     13.70 o
   0   6  13       18.97       13.04     13.14 o
   1   6  13     2906.81     2715.74     22.79 o
   2   6  13        5.26       -0.77     13.29 o
   3   6  13        4.60       17.16     12.21 o
   4   6  13       13.69       14.15     13.62 o
   5   6  13       68.89       62.97     13.54 o
   1   7  13      815.60      710.58     16.12 o
   2   7  13      342.89      333.93     11.55 o
   3   7  13      388.65      423.47     13.81 o
   4   7  13      101.58      108.57     13.25 o
   0   8  13     1399.38     1573.38     34.31 o
   1   8  13     6260.80     6121.16    111.71 o
   2   8  13        5.21       18.69     11.05 o
   3   8  13     2372.38     2325.60     34.88 o
   4   8  13       23.68       21.56     13.38 o
   1   9  13       15.41       30.28     11.02 o
   2   9  13      519.77      525.42     14.57 o
   3   9  13      303.91      266.75     14.30 o
   4   9  13        2.88        3.42     15.51 o
   0  10  13     1124.77     1118.00     18.47 o
   1  10  13      347.38      386.84     11.44 o
   2  10  13      112.17      139.94     11.93 o
   3  10  13       54.22       83.98     13.07 o
   4  10  13        5.31       18.09     13.11 o
   1  11  13      968.92      986.70     23.06 o
   2  11  13        2.79       24.90     12.63 o
   3  11  13     1089.88     1103.87     35.40 o
   4  11  13       61.32       52.99     14.94 o
   0  12  13      440.85      424.13     18.98 o
   1  12  13     3503.82     3557.25     44.24 o
   2  12  13       13.29       26.40     13.49 o
   3  12  13       53.10       43.82     13.81 o
   4  12  13       19.59       21.16     13.53 o
   1  13  13      619.22      648.31     12.80 o
   2  13  13       29.10       20.69     12.21 o
   3  13  13      391.64      358.33     16.79 o
   4  13  13       24.93       35.25     16.66 o
   0  14  13       65.68       60.02     15.47 o
   1  14  13      121.46      125.52     11.78 o
   2  14  13      574.47      524.38     14.06 o
   3  14  13      424.58      371.56     15.26 o
   1  15  13      343.43      354.79     14.58 o
   2  15  13       35.19       45.28     13.41 o
   3  15  13       44.09       49.24     13.66 o
   0  16  13      251.64      263.52     19.53 o
   1  16  13      567.34      585.62     19.51 o
   2  16  13        1.50       29.55     13.22 o
   3  16  13       12.83       13.51     13.59 o
   1  17  13      241.49      249.48     14.30 o
   2  17  13       58.78       44.59     12.93 o
   3  17  13      142.62      133.24     13.57 o
   0  18  13        9.58       22.78     22.96 o
   1  18  13      290.46      260.07     13.59 o
   2  18  13       12.87       32.03     14.64 o
   1  19  13       55.08       69.16     12.61 o
   2  19  13       36.06       38.33     14.46 o
   0  20  13      467.99      412.47     30.32 o
   1  20  13        2.81       -3.15     15.27 o
   0   0  14     9252.45     8557.64    242.54 o
   1   0  14       80.25      102.96     17.23 o
   2   0  14     1937.86     1931.18     40.46 o
   3   0  14       28.41       44.58     16.66 o
   4   0  14        0.13       -6.46     19.13 o
   5   0  14      152.37      116.50     42.81 o
   1   1  14       52.04       77.11      9.39 o
   2   1  14     1102.82     1083.35     13.25 o
   3   1  14      107.51      104.63     11.27 o
   4   1  14      950.22      967.82     15.30 o
   5   1  14       20.98       27.85     17.02 o
   0   2  14     7068.06     7135.68     42.87 o
   1   2  14      139.74      153.77      9.80 o
   2   2  14       14.82       37.44     10.55 o
   3   2  14        3.33        4.67     11.59 o
   4   2  14      345.76      328.82     12.53 o
   5   2  14       41.11       28.22     14.15 o
   1   3  14      461.15      526.76     10.36 o
   2   3  14      974.21      960.09     13.34 o
   3   3  14       55.32       44.90     11.73 o
   4   3  14      348.74      372.67     12.88 o
   5   3  14        1.49        5.56     12.02 o
   0   4  14    12794.90    12126.36    264.21 o
   1   4  14      634.55      733.03     11.91 o
   2   4  14     1842.11     1853.72     13.89 o
   3   4  14      127.14      134.93     14.74 o
   4   4  14        2.52        5.16     11.38 o
   5   4  14        6.81       16.55     14.83 o
   1   5  14       85.78      103.01     10.18 o
   2   5  14     2748.25     2693.00     22.39 o
   3   5  14       67.16       78.43     13.75 o
   4   5  14      244.80      250.96     13.04 o
   5   5  14       16.89       16.42     14.10 o
   0   6  14     7190.88     6967.74     74.23 o
   1   6  14      413.84      420.09     11.60 o
   2   6  14     2097.97     2041.35     31.28 o
   3   6  14      232.70      236.38     12.94 o
   4   6  14      276.25      280.47     22.43 o
   1   7  14      152.51      173.74     10.78 o
   2   7  14        1.23        4.42     11.77 o
   3   7  14       33.48       25.89     11.62 o
   4   7  14        5.54        5.21     11.54 o
   0   8  14     2097.78     2084.34     34.06 o
   1   8  14       47.87       62.78      9.71 o
   2   8  14        3.43       12.46     11.79 o
   3   8  14       39.98       63.43     13.38 o
   4   8  14      172.67      171.83     12.88 o
   1   9  14      179.32      173.12     10.82 o
   2   9  14      490.88      521.48     15.81 o
   3   9  14        7.59       28.09     12.37 o
   4   9  14      286.00      304.39     23.79 o
   0  10  14     5936.32     5864.27     63.93 o
   1  10  14      136.60      123.13     10.64 o
   2  10  14      991.26      949.80     14.10 o
   3  10  14       17.64       32.92     12.48 o
   4  10  14       75.02       74.29     13.64 o
   1  11  14        0.81        4.66     11.95 o
   2  11  14       13.77       18.76     12.41 o
   3  11  14      181.90      176.87     12.39 o
   4  11  14      391.99      345.55     21.03 o
   0  12  14       57.91       72.73     18.08 o
   1  12  14        8.63        7.13     11.38 o
   2  12  14      204.52      193.05     12.28 o
   3  12  14        3.36        6.95     13.31 o
   4  12  14      138.74      154.83     15.10 o
   1  13  14       16.41       21.76     12.66 o
   2  13  14      767.23      770.74     16.20 o
   3  13  14       11.08       32.55     15.53 o
   4  13  14        1.69       15.40     15.72 o
   0  14  14     1018.05     1116.10     19.97 o
   1  14  14       25.36       18.53     12.48 o
   2  14  14       53.12       48.60     12.25 o
   3  14  14        4.31       22.74     12.96 o
   1  15  14      315.70      281.65     18.32 o
   2  15  14      332.04      344.20     16.18 o
   3  15  14       26.05       32.08     13.38 o
   0  16  14       92.10       94.45     19.85 o
   1  16  14       81.04       93.40     14.71 o
   2  16  14      263.17      251.35     13.54 o
   3  16  14       43.62       33.24     14.01 o
   1  17  14       39.62       58.30     13.73 o
   2  17  14       24.15       36.36     14.45 o
   0  18  14      185.37      202.39     18.16 o
   1  18  14       83.39       69.08     14.08 o
   2  18  14        1.61        7.25     13.14 o
   1  19  14       31.96       41.27     12.95 o
   2  19  14      218.75      242.78     16.02 o
   0  20  14     1481.75     1343.31     46.76 o
   1  20  14        0.39       32.18     13.98 o
   1   1  15     1176.95     1028.82     18.51 o
   2   1  15        1.89       13.83     11.11 o
   3   1  15      624.61      624.78     12.72 o
   4   1  15        4.17       14.06     11.98 o
   5   1  15       41.75       49.27     15.87 o
   0   2  15     1102.75     1072.26     22.21 o
   1   2  15     9851.87     9523.00     45.61 o
   2   2  15      107.68      115.77     10.06 o
   3   2  15       97.34      113.72     13.06 o
   4   2  15        4.30        7.75     13.35 o
   5   2  15        2.64        9.65     13.86 o
   1   3  15     2230.74     2282.12     18.83 o
   2   3  15      658.11      681.84     12.47 o
   3   3  15      857.32      878.69     19.26 o
   4   3  15      407.37      353.10     12.67 o
   5   3  15      101.92      118.68     14.36 o
   0   4  15      233.78      246.21     13.51 o
   1   4  15     1699.33     1629.04     15.90 o
   2   4  15        1.99        4.97     10.81 o
   3   4  15      260.64      279.07     14.30 o
   4   4  15       59.71       59.03     13.17 o
   1   5  15        0.91        1.65      8.98 o
   2   5  15       19.04       27.86     11.24 o
   3   5  15      220.77      207.72     12.46 o
   4   5  15        0.80        9.58     11.27 o
   0   6  15      366.26      460.05     15.39 o
   1   6  15     2527.75     2360.06     58.81 o
   2   6  15       12.52       21.75     11.93 o
   3   6  15       62.92       67.63     12.49 o
   4   6  15        9.28       20.26     12.86 o
   1   7  15     1331.98     1279.85     31.59 o
   2   7  15        8.50       15.17     11.41 o
   3   7  15     2727.49     2783.80     30.79 o
   4   7  15       93.03      104.73     13.12 o
   0   8  15       66.47       61.85     15.96 o
   1   8  15     4196.96     4058.33     64.21 o
   2   8  15      121.28      130.08     11.18 o
   3   8  15      312.95      310.04     15.71 o
   4   8  15       28.10       58.76     13.48 o
   1   9  15      163.33      175.96     11.29 o
   2   9  15      119.04      149.37     12.62 o
   3   9  15        8.47       29.63     13.64 o
   4   9  15      117.49      130.08     13.94 o
   0  10  15        1.49       11.30     17.21 o
   1  10  15      124.43      139.45     12.70 o
   2  10  15      405.00      431.70     13.47 o
   3  10  15      180.66      214.55     13.73 o
   4  10  15        3.46        6.13     12.95 o
   1  11  15      713.79      769.05     15.16 o
   2  11  15        1.01       28.92     11.84 o
   3  11  15      440.07      441.72     13.35 o
   4  11  15       76.77       73.68     20.59 o
   0  12  15      168.49      154.40     24.61 o
   1  12  15      694.16      658.27     13.64 o
   2  12  15      535.96      472.46     12.06 o
   3  12  15       13.62        4.98     13.33 o
   4  12  15      116.90      107.66     13.53 o
   1  13  15      137.84      175.67     12.59 o
   2  13  15       33.98       73.98     15.68 o
   3  13  15      386.23      370.08     16.10 o
   0  14  15       16.48       24.77     16.29 o
   1  14  15      601.96      613.42     22.44 o
   2  14  15       44.38       55.66     12.92 o
   3  14  15      202.52      197.01     13.79 o
   1  15  15       16.12       18.93     12.45 o
   2  15  15      255.41      255.42     13.23 o
   3  15  15        0.57       24.32     16.78 o
   0  16  15       36.40       55.56     18.62 o
   1  16  15      591.58      622.27     18.11 o
   2  16  15      127.85       99.25     17.52 o
   3  16  15       32.41       46.40     15.38 o
   1  17  15      214.04      290.66     16.41 o
   2  17  15       22.44       20.17     13.03 o
   0  18  15      511.56      454.13     20.00 o
   1  18  15      316.52      292.25     14.83 o
   2  18  15        3.23       13.48     13.58 o
   1  19  15       39.08       51.31     14.01 o
   0  20  15       62.91       56.88     20.19 o
   0   0  16    20007.84    19819.56    138.88 o
   1   0  16     3009.62     2792.57    126.37 o
   2   0  16     1684.22     1745.90     45.89 o
   3   0  16       11.62       35.94     16.27 o
   4   0  16       10.08       25.40     39.44 o
   1   1  16      141.80      158.53     10.09 o
   2   1  16     2581.03     2574.16     57.37 o
   3   1  16      140.73      148.95     10.96 o
   4   1  16       84.97      103.64     12.37 o
   0   2  16     1422.65     1363.85     17.30 o
   1   2  16      243.16      236.07      9.78 o
   2   2  16      809.51      830.59     11.96 o
   3   2  16       71.19       71.03     12.51 o
   4   2  16        2.39        5.24     12.12 o
   1   3  16       59.82       51.01     10.47 o
   2   3  16      499.10      491.22     10.97 o
   3   3  16      397.79      393.65     14.09 o
   4   3  16      141.44      144.64     13.05 o
   0   4  16     5886.45     5258.58    171.28 o
   1   4  16      251.44      248.50      9.89 o
   2   4  16     1266.46     1259.16     13.08 o
   3   4  16       13.68       22.58     11.87 o
   4   4  16      125.52      107.10     12.57 o
   1   5  16        1.68       -1.45     10.80 o
   2   5  16     2978.53     2945.25     15.45 o
   3   5  16       44.06       61.47     10.89 o
   4   5  16      334.43      344.37     12.24 o
   0   6  16     7760.44     7592.98     50.48 o
   1   6  16      868.01      868.09     13.72 o
   2   6  16      297.22      327.15     11.63 o
   3   6  16      202.04      185.61     13.21 o
   4   6  16        5.30       28.50     12.83 o
   1   7  16        6.10       20.19      9.88 o
   2   7  16      393.40      422.48     12.54 o
   3   7  16      207.08      195.17     13.72 o
   4   7  16       37.01       42.00     12.64 o
   0   8  16      154.76      131.08     16.53 o
   1   8  16      504.43      476.15     11.10 o
   2   8  16       25.99       28.50     10.37 o
   3   8  16       17.25       29.04     12.49 o
   4   8  16       66.65       84.32     13.80 o
   1   9  16        3.60        5.97     12.12 o
   2   9  16     1505.59     1556.87     30.62 o
   3   9  16        3.40      -10.11     13.25 o
   4   9  16       57.49       69.32     12.24 o
   0  10  16     4543.71     4423.82     62.21 o
   1  10  16      593.01      590.98     11.50 o
   2  10  16     1612.46     1554.13     28.88 o
   3  10  16       65.99       38.91     13.47 o
   4  10  16       21.83       20.65     14.57 o
   1  11  16      141.69      161.38     10.45 o
   2  11  16      625.88      633.86     15.25 o
   3  11  16       68.96       82.14     12.99 o
   4  11  16      266.17      251.84     15.37 o
   0  12  16      523.38      517.73     15.20 o
   1  12  16       88.07       99.56     12.81 o
   2  12  16      280.65      284.59     12.14 o
   3  12  16        7.21       22.32     13.85 o
   1  13  16       15.54       22.95     11.50 o
   2  13  16      134.57      148.37     11.94 o
   3  13  16      194.79      198.45     12.65 o
   0  14  16      736.76      774.38     19.62 o
   1  14  16      100.70      132.19     13.13 o
   2  14  16      188.71      155.24     14.43 o
   3  14  16       83.46       71.25     13.98 o
   1  15  16       33.28       60.95     14.12 o
   2  15  16      186.83      196.74     13.28 o
   3  15  16       12.52       11.19     14.32 o
   0  16  16      407.87      425.34     18.16 o
   1  16  16       58.37       76.22     14.53 o
   2  16  16      224.46      198.13     14.17 o
   1  17  16      114.72      108.82     12.96 o
   2  17  16        2.77       21.42     13.69 o
   0  18  16        0.80       -1.31     20.25 o
   1  18  16       13.58       -2.83     13.49 o
   2  18  16       14.90       18.78     15.74 o
   1  19  16        2.58       14.83     15.83 o
   1   1  17      964.99      885.67     16.05 o
   2   1  17      209.04      192.44     10.00 o
   3   1  17      941.48      938.64     13.24 o
   4   1  17       56.01       56.72     11.48 o
   0   2  17     2344.98     2255.99     30.14 o
   1   2  17     6689.34     6539.39     93.55 o
   2   2  17      595.64      593.13     11.80 o
   3   2  17        3.25       17.39     11.15 o
   4   2  17        5.87       -0.64     12.07 o
   1   3  17     2126.56     2076.54     22.19 o
   2   3  17      547.41      561.64     11.56 o
   3   3  17     1217.48     1238.31     16.19 o
   4   3  17      193.38      207.61     13.39 o
   0   4  17      521.56      568.67     14.52 o
   1   4  17     4319.69     4249.40     88.76 o
   2   4  17     1056.86     1088.61     13.02 o
   3   4  17        1.42       10.10     12.59 o
   4   4  17      109.31      117.87     12.56 o
   1   5  17        0.67       -7.48     10.17 o
   2   5  17      142.90      133.85     10.69 o
   3   5  17      105.87      100.55     12.30 o
   4   5  17        9.97       18.57     13.57 o
   0   6  17      817.16      746.93     16.38 o
   1   6  17      889.76      833.50     22.45 o
   2   6  17      406.12      398.68     11.19 o
   3   6  17       88.32       78.53     12.48 o
   4   6  17        1.63       34.66     13.41 o
   1   7  17      405.29      370.53     10.82 o
   2   7  17      681.90      736.47     22.25 o
   3   7  17      756.63      710.11     19.09 o
   4   7  17      151.33      138.89     13.28 o
   0   8  17     1173.23     1124.22     27.13 o
   1   8  17     3387.85     3471.28     24.76 o
   2   8  17      776.17      761.48     11.82 o
   3   8  17        1.16       11.75     12.07 o
   4   8  17        6.87       17.14     14.32 o
   1   9  17      255.20      272.22     11.55 o
   2   9  17        0.51        6.02     12.64 o
   3   9  17      379.06      386.28     13.90 o
   4   9  17        0.50       14.39     14.43 o
   0  10  17      339.70      310.22     17.66 o
   1  10  17       25.37       30.51     13.03 o
   2  10  17       55.59       56.71     10.83 o
   3  10  17       30.75       31.50     12.55 o
   4  10  17       82.61      100.11     14.37 o
   1  11  17        3.96       29.64     10.68 o
   2  11  17      271.45      267.71     11.18 o
   3  11  17       90.16      102.47     14.32 o
   4  11  17       68.82       67.02     14.08 o
   0  12  17      649.73      673.17     15.73 o
   1  12  17     1153.55     1184.10     16.74 o
   2  12  17      345.70      328.01     13.92 o
   3  12  17        1.36       14.44     12.73 o
   1  13  17      217.57      254.33     12.23 o
   2  13  17       90.08      104.73     12.43 o
   3  13  17      584.00      523.05     20.84 o
   0  14  17       40.73       32.03     17.00 o
   1  14  17      758.97      744.82     19.28 o
   2  14  17      166.00      155.81     13.19 o
   3  14  17      175.80      164.31     14.42 o
   1  15  17       20.21       29.92     12.26 o
   2  15  17      120.38       97.56     13.50 o
   3  15  17        7.43       12.27     14.64 o
   0  16  17      174.16      204.88     17.68 o
   1  16  17        8.52       33.02     14.43 o
   2  16  17       23.83        8.91     12.26 o
   1  17  17        2.93       40.94     14.27 o
   2  17  17       90.62       97.67     12.84 o
   0  18  17       26.33       71.35     18.30 o
   1  18  17      194.44      170.36     15.05 o
   1  19  17        0.25       29.54     15.37 o
   0   0  18     5206.38     5319.88     36.56 o
   1   0  18     4825.19     4543.30    163.35 o
   2   0  18     1011.93     1056.15     18.51 o
   3   0  18      775.91      754.10     19.93 o
   4   0  18      133.10      110.67     23.24 o
   1   1  18      147.55      162.84      9.81 o
   2   1  18     1105.00     1154.10     13.35 o
   3   1  18      585.67      571.48     12.48 o
   4   1  18        3.97        7.75     13.14 o
   0   2  18     4283.34     4217.31     22.08 o
   1   2  18        4.64       13.27      9.86 o
   2   2  18      157.72      158.12      9.74 o
   3   2  18        1.20        2.81     11.55 o
   4   2  18       18.38       22.51     12.10 o
   1   3  18       65.25       73.57      9.11 o
   2   3  18       86.25       78.34     10.78 o
   3   3  18       14.51       23.33     11.39 o
   4   3  18       18.13       27.57     12.01 o
   0   4  18     1630.88     1622.15     34.87 o
   1   4  18     3751.44     3644.66     69.96 o
   2   4  18       36.22       53.33     10.93 o
   3   4  18      135.15      133.40     12.22 o
   4   4  18       32.02       46.23     13.54 o
   1   5  18      797.42      829.48     11.29 o
   2   5  18     3525.81     3582.37     57.53 o
   3   5  18      469.05      498.44     13.43 o
   4   5  18      190.39      174.48     11.75 o
   0   6  18     1827.99     1811.52     17.65 o
   1   6  18     1720.19     1728.79     21.25 o
   2   6  18     1220.09     1220.08     13.18 o
   3   6  18      252.94      250.60     12.17 o
   4   6  18       13.12       34.05     12.72 o
   1   7  18      211.22      207.26     10.76 o
   2   7  18      444.23      455.24     12.08 o
   3   7  18        0.12       -1.43     11.54 o
   4   7  18       17.93       34.70     13.30 o
   0   8  18        7.75        1.94     14.74 o
   1   8  18      181.90      189.38     10.40 o
   2   8  18       70.75       71.17     10.53 o
   3   8  18       85.44       97.90     11.97 o
   4   8  18      102.46       92.65     14.93 o
   1   9  18      321.99      338.28     12.15 o
   2   9  18      418.71      418.74     11.55 o
   3   9  18      825.31      845.66     22.00 o
   4   9  18       93.90       95.19     15.69 o
   0  10  18     2201.79     2154.51     50.30 o
   1  10  18     1145.66     1110.14     18.97 o
   2  10  18      508.37      501.08     12.10 o
   3  10  18      108.43       88.12     12.37 o
   4  10  18        0.87       14.36     15.65 o
   1  11  18       22.67       22.38     11.38 o
   2  11  18      338.12      345.04     13.19 o
   3  11  18      164.67      149.25     13.00 o
   0  12  18      217.09      225.14     20.28 o
   1  12  18       71.74       92.10     11.53 o
   2  12  18      210.44      214.11     13.49 o
   3  12  18      317.48      311.69     14.86 o
   1  13  18      310.18      337.75     12.10 o
   2  13  18       62.72       77.26     12.90 o
   3  13  18      121.28      122.87     17.61 o
   0  14  18       14.63       20.35     16.74 o
   1  14  18      693.01      685.47     29.60 o
   2  14  18       65.72       65.02     12.24 o
   3  14  18        8.62       18.01     13.13 o
   1  15  18        1.05       15.71     12.47 o
   2  15  18      248.24      254.79     13.47 o
   0  16  18      227.51      216.22     20.61 o
   1  16  18      168.02      160.87     12.74 o
   2  16  18      255.29      226.72     14.12 o
   1  17  18        2.75       11.31     16.64 o
   2  17  18       58.63       71.38     16.44 o
   0  18  18        7.36       20.92     21.70 o
   1  18  18       72.43       63.70     14.26 o
   1   1  19      147.67      145.22      8.83 o
   2   1  19      677.09      634.44     16.43 o
   3   1  19       68.72       77.89     10.32 o
   4   1  19      291.55      267.06     15.17 o
   0   2  19    10299.42    10215.77     52.11 o
   1   2  19     2852.06     2913.32     26.07 o
   2   2  19     1286.46     1305.61     13.19 o
   3   2  19       16.22        9.04     10.84 o
   4   2  19        0.01       20.57     13.32 o
   1   3  19        9.74       19.41      9.61 o
   2   3  19     1543.04     1546.55     17.19 o
   3   3  19      662.30      624.43     16.75 o
   4   3  19      411.95      415.19     14.95 o
   0   4  19     1521.45     1573.61     22.53 o
   1   4  19       63.98       81.61     11.11 o
   2   4  19      461.23      498.92     12.39 o
   3   4  19        0.17       18.90     13.18 o
   4   4  19        5.63       20.97     13.32 o
   1   5  19       42.37       51.94      9.56 o
   2   5  19      508.32      497.39     12.41 o
   3   5  19        0.12        5.16     13.18 o
   4   5  19        4.99       11.73     14.55 o
   0   6  19     1642.38     1547.66     39.08 o
   1   6  19       82.31      102.78     10.52 o
   2   6  19      816.90      864.50     16.89 o
   3   6  19       11.20       18.32     12.13 o
   4   6  19        2.69       20.40     12.27 o
   1   7  19      313.44      317.97      9.86 o
   2   7  19      194.26      237.21     12.15 o
   3   7  19      121.48      156.63     16.16 o
   4   7  19      278.42      239.71     14.75 o
   0   8  19     3510.89     3652.98     24.89 o
   1   8  19      451.41      459.58     11.84 o
   2   8  19     1007.71     1042.37     14.55 o
   3   8  19      138.39      167.53     15.84 o
   4   8  19       37.96       29.40     12.93 o
   1   9  19        2.35       13.14     10.31 o
   2   9  19      216.38      225.19     11.26 o
   3   9  19      293.65      305.57     16.08 o
   4   9  19       96.12       77.39     13.83 o
   0  10  19        0.56        8.08     14.03 o
   1  10  19      122.98      123.15     11.15 o
   2  10  19      164.67      187.61     12.21 o
   3  10  19      308.50      270.15     13.17 o
   1  11  19       86.58       96.18     10.61 o
   2  11  19      324.44      321.63     11.95 o
   3  11  19       44.89       52.26     12.02 o
   0  12  19     1393.98     1454.20     33.40 o
   1  12  19      154.27      150.08     12.10 o
   2  12  19      259.96      270.57     12.84 o
   3  12  19       16.62       46.17     12.74 o
   1  13  19       19.60       53.51     11.68 o
   2  13  19      109.51      120.45     12.88 o
   3  13  19      118.15      107.94     14.30 o
   0  14  19      206.02      203.29     34.58 o
   1  14  19      420.66      420.70     12.63 o
   2  14  19       96.54      100.29     13.13 o
   3  14  19       11.95       31.23     13.86 o
   1  15  19        4.29       24.74     12.31 o
   2  15  19      212.53      223.09     13.80 o
   0  16  19      428.07      436.02     20.72 o
   1  16  19       26.75       51.38     13.43 o
   2  16  19        3.16       25.44     14.26 o
   1  17  19       18.11       43.07     15.95 o
   0  18  19      218.77      181.21     19.79 o
   1  18  19       74.63       89.82     21.57 o
   0   0  20       43.03       35.22     20.10 o
   1   0  20     2284.45     2287.92     27.93 o
   2   0  20        6.70       19.20     15.93 o
   3   0  20        3.49       11.89     15.01 o
   4   0  20       18.01       -1.23     18.95 o
   1   1  20     1949.96     1932.17     21.51 o
   2   1  20      263.09      262.27     10.48 o
   3   1  20      804.41      818.23     16.74 o
   4   1  20      169.71      163.91     13.11 o
   0   2  20     1503.49     1424.74     56.54 o
   1   2  20      308.29      318.23     10.65 o
   2   2  20       82.69      100.43     10.41 o
   3   2  20      268.57      255.59     12.82 o
   4   2  20       21.71       12.26     13.52 o
   1   3  20        2.19        8.02     10.16 o
   2   3  20       17.37       40.03     10.88 o
   3   3  20       16.72       34.39     12.94 o
   4   3  20       19.23       14.80     12.46 o
   0   4  20       63.09       70.31     14.57 o
   1   4  20     2000.01     1950.45     28.60 o
   2   4  20       18.73       27.22      9.53 o
   3   4  20      123.58      150.93     12.66 o
   4   4  20       15.41       42.17     12.56 o
   1   5  20      940.29     1002.31     13.44 o
   2   5  20       15.11       10.78     13.55 o
   3   5  20      714.86      729.38     17.04 o
   4   5  20        9.54        9.75     12.41 o
   0   6  20      642.84      713.16     17.64 o
   1   6  20     7058.57     7122.22     80.49 o
   2   6  20      452.65      449.61     11.33 o
   3   6  20      158.44      188.14     13.48 o
   4   6  20       13.64       33.00     14.11 o
   1   7  20       14.16        3.65     10.43 o
   2   7  20      293.13      294.21     11.79 o
   3   7  20        1.43       30.04     12.30 o
   4   7  20       84.35       84.64     13.38 o
   0   8  20       42.67       58.17     14.62 o
   1   8  20      304.26      273.07     11.46 o
   2   8  20      162.04      169.69     11.37 o
   3   8  20       14.50       18.19     13.46 o
   4   8  20        1.01       13.47     12.16 o
   1   9  20      796.27      764.51     18.03 o
   2   9  20      136.07      137.10     11.03 o
   3   9  20      739.44      706.66     20.35 o
   0  10  20       21.99       51.01     16.94 o
   1  10  20     1315.07     1324.04     13.77 o
   2  10  20        3.16       28.68     12.26 o
   3  10  20      668.45      603.93     34.47 o
   1  11  20      105.60      124.38     14.65 o
   2  11  20      453.42      481.34     14.20 o
   3  11  20      108.69      116.20     13.80 o
   0  12  20        5.00        0.15     13.71 o
   1  12  20        2.72        8.31     10.51 o
   2  12  20       22.35       32.34     12.14 o
   3  12  20      173.51      211.63     15.00 o
   1  13  20       16.71       28.93     14.26 o
   2  13  20       18.61       28.60     12.01 o
   3  13  20        6.72       -5.18     13.99 o
   0  14  20      273.41      280.07     20.79 o
   1  14  20      358.23      344.39     12.98 o
   2  14  20      112.78       99.31     12.26 o
   1  15  20       53.07       52.75     13.19 o
   2  15  20       97.56       67.85     12.70 o
   0  16  20       98.95      106.71     16.24 o
   1  16  20      142.59      128.22     12.03 o
   2  16  20        2.42       19.82     17.86 o
   1  17  20        9.37       19.22     13.40 o
   1   1  21     1044.39     1028.30     16.20 o
   2   1  21      515.09      500.37     13.14 o
   3   1  21       22.70       27.89     11.02 o
   4   1  21      165.18      153.02     13.66 o
   0   2  21    10386.61    10615.59     88.55 o
   1   2  21      913.11      870.02     12.06 o
   2   2  21     1481.99     1494.03     42.97 o
   3   2  21        0.68        8.99     13.16 o
   4   2  21        0.92        3.78     12.62 o
   1   3  21      112.89      118.02     10.43 o
   2   3  21     1098.54     1097.90     24.89 o
   3   3  21       25.69       39.87     11.76 o
   4   3  21      174.33      162.53     12.90 o
   0   4  21     1505.36     1538.11     18.83 o
   1   4  21       67.06       78.04     11.88 o
   2   4  21      127.29      150.08     10.45 o
   3   4  21       50.12       59.55     13.14 o
   4   4  21        0.16       -2.90     14.72 o
   1   5  21      660.19      660.75     14.60 o
   2   5  21        2.75        7.35     10.08 o
   3   5  21       22.43       32.98     11.43 o
   4   5  21        1.54       13.69     13.51 o
   0   6  21     1954.36     1897.92     22.23 o
   1   6  21        2.56        6.38     10.03 o
   2   6  21      116.22      129.13     10.52 o
   3   6  21       91.15       94.77     11.97 o
   4   6  21       17.21       33.87     15.76 o
   1   7  21       39.10       66.86      9.59 o
   2   7  21      870.70      855.21     20.32 o
   3   7  21        0.26       -2.07     12.38 o
   0   8  21     2342.23     2385.25     33.79 o
   1   8  21       81.54      105.00     11.66 o
   2   8  21      256.71      257.23     13.26 o
   3   8  21       29.21       24.31     12.44 o
   1   9  21       35.41       58.25     10.12 o
   2   9  21       91.73      105.13     12.26 o
   3   9  21       20.62       11.31     12.22 o
   0  10  21      160.91      170.26     27.02 o
   1  10  21       32.89       40.87     10.91 o
   2  10  21       66.74       77.18     12.26 o
   3  10  21      300.13      288.98     13.66 o
   1  11  21      216.48      182.96     10.77 o
   2  11  21      255.06      303.91     13.34 o
   3  11  21       23.96       47.18     13.42 o
   0  12  21     1513.68     1457.02     42.42 o
   1  12  21        0.95        3.59     12.20 o
   2  12  21      138.44      132.27     14.56 o
   3  12  21       99.51       86.66     13.73 o
   1  13  21       14.23       38.51     10.73 o
   2  13  21      125.17      127.63     12.46 o
   0  14  21      529.37      544.53     35.36 o
   1  14  21        1.21        8.33     11.81 o
   2  14  21      230.66      206.43     12.86 o
   1  15  21       17.27       16.83     11.90 o
   2  15  21       35.21       40.26     13.24 o
   0  16  21      182.85      200.46     18.13 o
   1  16  21       37.80       34.01     13.06 o
   0   0  22      391.07      463.70     18.07 o
   1   0  22     4037.15     3975.66     47.19 o
   2   0  22       77.12       64.63     14.68 o
   3   0  22      262.58      271.30     16.27 o
   4   0  22        6.76       37.75     20.91 o
   1   1  22       93.39      103.31     10.17 o
   2   1  22        0.27        9.62      8.84 o
   3   1  22      193.03      203.40     12.23 o
   4   1  22        3.99        4.99     12.92 o
   0   2  22     2095.08     2102.53     19.05 o
   1   2  22     1426.35     1493.83     13.26 o
   2   2  22       30.05       40.67     10.33 o
   3   2  22        0.91        8.89     11.93 o
   4   2  22        7.84       20.33     12.46 o
   1   3  22      754.93      749.84     11.01 o
   2   3  22       17.35       21.10     11.59 o
   3   3  22      286.37      269.26     13.66 o
   4   3  22       12.86        9.96     13.75 o
   0   4  22        6.54       17.27     14.27 o
   1   4  22     1592.36     1629.27     16.38 o
   2   4  22        2.32       11.16     10.11 o
   3   4  22        0.25        5.25     12.37 o
   4   4  22        0.35       -0.13     13.12 o
   1   5  22     1012.21     1049.75     11.86 o
   2   5  22      278.00      288.63     12.41 o
   3   5  22      788.84      793.52     23.69 o
   0   6  22       89.83      102.45     12.73 o
   1   6  22      144.48      180.11     10.77 o
   2   6  22      385.45      350.66     12.91 o
   3   6  22      318.43      300.73     18.10 o
   1   7  22       45.91       55.30     10.47 o
   2   7  22       24.81       14.22     12.21 o
   3   7  22       94.27       99.21     13.81 o
   0   8  22      243.75      242.90     13.43 o
   1   8  22      113.88      100.24     10.87 o
   2   8  22      168.47      156.12     11.46 o
   3   8  22       30.10       62.35     13.71 o
   1   9  22      231.67      255.40     12.25 o
   2   9  22        3.18       16.69     11.76 o
   3   9  22      103.03       81.31     12.23 o
   0  10  22      235.78      251.23     17.77 o
   1  10  22     2053.82     2024.12     23.08 o
   2  10  22      373.04      373.47     12.72 o
   3  10  22       13.26       19.99     11.77 o
   1  11  22       90.49      114.51     12.91 o
   2  11  22      112.05      110.92     11.61 o
   3  11  22       78.14       72.97     15.08 o
   0  12  22      295.14      275.16     17.81 o
   1  12  22      231.57      238.80     10.83 o
   2  12  22       13.08       22.05     12.48 o
   1  13  22      151.46      148.47     11.43 o
   2  13  22       20.24       36.73     12.12 o
   0  14  22       31.96       -0.31     17.56 o
   1  14  22      143.19      152.74     12.77 o
   2  14  22       97.66      104.55     11.96 o
   1  15  22      227.86      215.54     15.74 o
   0  16  22       80.03       85.63     17.04 o
   1  16  22      152.00      156.69     12.56 o
   1   1  23       52.44       47.90      9.42 o
   2   1  23      618.07      641.79     12.85 o
   3   1  23       52.97       54.90     11.48 o
   0   2  23      479.87      513.73     29.81 o
   1   2  23      546.82      512.56     11.11 o
   2   2  23      286.08      304.09     11.09 o
   3   2  23      107.82       97.02     12.59 o
   1   3  23       45.30       54.75      9.86 o
   2   3  23      146.46      186.58     10.54 o
   3   3  23       66.55       48.12     12.60 o
   0   4  23     1798.25     1900.94     21.83 o
   1   4  23        3.42        7.01      9.36 o
   2   4  23      899.24      909.91     21.81 o
   3   4  23       61.38       64.09     12.64 o
   1   5  23      340.64      331.21     10.30 o
   2   5  23       24.81       35.79     10.31 o
   3   5  23       20.77       27.30     11.93 o
   0   6  23     1252.23     1197.83     22.83 o
   1   6  23      506.86      502.83     10.81 o
   2   6  23        3.12       -6.17     11.43 o
   3   6  23        1.02      -14.73     12.13 o
   1   7  23       48.64       49.94      9.93 o
   2   7  23     1449.10     1422.68     32.26 o
   3   7  23       37.37       38.56     12.99 o
   0   8  23     2470.83     2546.07     36.92 o
   1   8  23       61.37       69.64     11.58 o
   2   8  23      581.40      537.32     12.59 o
   3   8  23       87.71       80.50     13.26 o
   1   9  23       42.91       49.51     10.85 o
   2   9  23       25.28       34.83     12.67 o
   3   9  23        2.10       -7.59     13.94 o
   0  10  23      266.83      218.55     13.80 o
   1  10  23        8.90       27.92     11.44 o
   2  10  23        1.22       18.52     10.97 o
   3  10  23       15.73       22.29     14.15 o
   1  11  23       82.11       86.03     11.86 o
   2  11  23      230.69      230.83     12.21 o
   0  12  23      848.51      818.82     48.84 o
   1  12  23      234.64      217.77     11.92 o
   2  12  23      100.59       85.16     11.93 o
   1  13  23        4.99       14.40     14.97 o
   2  13  23      329.25      320.00     13.86 o
   0  14  23       78.96       79.26     15.20 o
   1  14  23        0.43       20.64     11.14 o
   1  15  23       46.17       54.87     13.10 o
   0   0  24      497.81      455.11     18.77 o
   1   0  24     2589.12     2683.14     69.50 o
   2   0  24      678.87      706.73     30.54 o
   3   0  24       49.22       34.81     17.72 o
   1   1  24       52.52       50.90     10.59 o
   2   1  24       88.43       87.73     10.52 o
   3   1  24      258.10      246.08     12.13 o
   0   2  24     2191.24     2132.98     56.44 o
   1   2  24      137.86      159.74      9.53 o
   2   2  24       26.46       35.46     10.46 o
   3   2  24       10.15       24.88     11.82 o
   1   3  24      311.40      311.46     10.73 o
   2   3  24        1.93       18.44     10.21 o
   3   3  24      121.05      122.35     12.59 o
   0   4  24      620.38      626.29     18.65 o
   1   4  24     1070.99     1113.18     12.24 o
   2   4  24      669.76      594.64     11.15 o
   3   4  24        2.36      -12.67     11.70 o
   1   5  24       16.27       14.70      9.99 o
   2   5  24       31.04       31.85      9.71 o
   3   5  24      354.28      334.73     22.84 o
   0   6  24      325.27      301.14     15.51 o
   1   6  24      111.43      132.78     10.43 o
   2   6  24      163.06      183.61     11.94 o
   3   6  24       38.49       25.29     16.36 o
   1   7  24        0.29       21.69      9.35 o
   2   7  24      285.14      254.56     11.77 o
   3   7  24       60.90       58.81     12.80 o
   0   8  24      351.99      372.19     17.19 o
   1   8  24       11.08       22.23     11.00 o
   2   8  24       40.18       35.03     11.94 o
   3   8  24       34.35       45.11     12.48 o
   1   9  24      164.28      188.04     11.13 o
   2   9  24      760.81      706.71     23.27 o
   3   9  24       83.06       74.51     13.74 o
   0  10  24       12.48       18.71     14.46 o
   1  10  24      564.53      550.62     12.29 o
   2  10  24       94.78       94.81     12.00 o
   1  11  24        6.51       -0.26     11.15 o
   2  11  24       20.23       20.99     13.28 o
   0  12  24       18.10       33.71     14.27 o
   1  12  24      220.88      185.11     12.06 o
   2  12  24       48.39       78.11     12.87 o
   1  13  24       41.82       42.04     12.03 o
   0  14  24      727.98      630.10     43.92 o
   1  14  24      132.41      106.94     12.75 o
   1   1  25       12.87       12.96      9.58 o
   2   1  25       38.70       62.33     11.09 o
   3   1  25       10.28       13.79     12.31 o
   0   2  25      542.23      575.37     19.26 o
   1   2  25      246.65      231.93     10.84 o
   2   2  25      357.42      370.20     11.75 o
   3   2  25       44.70       39.85     12.50 o
   1   3  25       78.57       74.25      9.51 o
   2   3  25      665.28      712.77     12.12 o
   3   3  25      169.35      151.18     11.87 o
   0   4  25      423.73      481.45     14.38 o
   1   4  25      359.68      376.24     10.50 o
   2   4  25       83.46      102.64     11.73 o
   3   4  25      154.65      135.99     13.16 o
   1   5  25      189.84      184.32     10.93 o
   2   5  25        3.88       16.05     10.47 o
   3   5  25       25.30       72.82     12.79 o
   0   6  25      309.81      351.78     17.11 o
   1   6  25      450.04      440.92     11.34 o
   2   6  25        8.08       17.29     11.05 o
   3   6  25        4.72        7.79     13.83 o
   1   7  25       88.33       89.42     10.98 o
   2   7  25      389.53      393.07     12.71 o
   3   7  25      118.20      114.68     13.78 o
   0   8  25      294.14      337.18     14.07 o
   1   8  25      810.89      825.73     17.69 o
   2   8  25      280.28      288.46     11.66 o
   1   9  25        0.46       22.75     12.02 o
   2   9  25      116.07      108.54     11.50 o
   0  10  25       84.40       93.88     16.26 o
   1  10  25      142.74      111.59     11.54 o
   2  10  25      217.09      199.64     12.42 o
   1  11  25      168.72      145.82     11.79 o
   2  11  25      228.03      227.66     13.59 o
   0  12  25      236.25      249.68     19.16 o
   1  12  25      221.44      196.90     15.36 o
   1  13  25        1.57       -0.82     12.48 o
   0  14  25        7.78       43.13     17.33 o
   0   0  26     2593.70     2618.54     72.27 o
   1   0  26      162.25      212.22     15.29 o
   2   0  26      376.15      388.06     19.84 o
   3   0  26       92.56       70.11     16.04 o
   1   1  26      199.22      198.21     10.56 o
   2   1  26      276.20      283.74     11.19 o
   3   1  26      266.74      225.86     11.94 o
   0   2  26      191.35      221.61     18.32 o
   1   2  26        6.30       10.62      9.96 o
   2   2  26        2.43       15.67     11.86 o
   3   2  26        1.58        1.08     12.55 o
   1   3  26        0.51       12.15      9.20 o
   2   3  26      110.33      109.41     11.85 o
   3   3  26        0.99       19.01     12.73 o
   0   4  26     1570.59     1581.04     25.05 o
   1   4  26      269.92      284.61     10.53 o
   2   4  26      149.78      166.77     12.22 o
   3   4  26       12.04       24.72     11.90 o
   1   5  26       18.23       45.91      9.43 o
   2   5  26      251.94      249.09     12.46 o
   3   5  26      100.09      102.23     14.53 o
   0   6  26      726.98      736.48     15.20 o
   1   6  26     1121.71     1149.12     20.64 o
   2   6  26      233.05      240.63     12.95 o
   1   7  26        1.96       26.18     10.87 o
   2   7  26       33.99       32.98     12.81 o
   0   8  26       98.19      103.66     13.34 o
   1   8  26        1.08       22.50     14.00 o
   2   8  26       31.15       20.60     12.15 o
   1   9  26       18.62       32.06     11.61 o
   2   9  26       16.82       27.73     10.78 o
   0  10  26      659.40      591.94     21.26 o
   1  10  26       52.89       77.68     11.22 o
   2  10  26       61.65       57.40     12.59 o
   1  11  26       47.56       54.18     10.73 o
   0  12  26       46.12       47.70     15.42 o
   1  12  26       48.99       58.66     12.38 o
   1   1  27      175.91      163.78     11.24 o
   2   1  27       88.38      104.67     12.14 o
   3   1  27       40.53       46.24     12.46 o
   0   2  27      293.68      356.69     37.33 o
   1   2  27     1465.70     1491.54     24.17 o
   2   2  27        7.35       17.41     11.10 o
   3   2  27       49.62       33.86     25.11 o
   1   3  27      374.47      384.90     11.40 o
   2   3  27      171.33      184.24     12.45 o
   0   4  27      110.15      144.18     14.46 o
   1   4  27      375.33      389.64     14.46 o
   2   4  27        1.55       21.51     11.09 o
   1   5  27       32.51       33.90     10.73 o
   2   5  27        3.16       19.94     11.60 o
   0   6  27        0.39       24.26     15.30 o
   1   6  27       75.11       69.48     11.15 o
   2   6  27        0.75       -7.15     13.33 o
   1   7  27      464.64      440.21     15.21 o
   2   7  27       41.12       38.01     11.61 o
   0   8  27      297.39      312.10     22.11 o
   1   8  27      568.69      522.50     16.15 o
   2   8  27        2.49       11.30     12.18 o
   1   9  27       46.89       47.01     11.48 o
   2   9  27      115.08       82.93     12.89 o
   0  10  27       70.98       75.13     16.46 o
   1  10  27        0.87       14.58     11.41 o
   1  11  27       33.21       47.17     12.14 o
   0  12  27        1.20       -0.70     14.63 o
   0   0  28     2774.95     2668.51     61.06 o
   1   0  28       23.06       64.32     16.03 o
   2   0  28      303.10      331.23     27.33 o
   1   1  28       60.06       85.65      9.82 o
   2   1  28      257.38      263.01     12.18 o
   0   2  28      238.09      215.76     14.61 o
   1   2  28        0.33        7.46     11.07 o
   2   2  28      163.70      170.61     11.44 o
   1   3  28        1.45       10.98      9.76 o
   2   3  28       46.79       34.22     10.34 o
   0   4  28     1073.91     1087.25     24.80 o
   1   4  28        5.66       17.43     13.15 o
   2   4  28       78.35       66.16     11.83 o
   1   5  28      107.55       95.15     10.98 o
   2   5  28      323.25      320.30     14.37 o
   0   6  28      852.13      917.51     37.63 o
   1   6  28        9.25       20.12     10.59 o
   2   6  28      137.03      144.53     13.64 o
   1   7  28       69.81       81.43      9.89 o
   2   7  28        1.91        8.43     12.37 o
   0   8  28       86.25       56.80     15.08 o
   1   8  28       57.84       48.62     10.87 o
   1   9  28        2.05       21.17     11.06 o
   0  10  28      734.04      771.92     34.20 o
   1  10  28        0.38       -4.22     11.45 o
   1   1  29       13.92       18.36     10.72 o
   2   1  29       14.60       36.64     12.16 o
   0   2  29       13.10       39.89     13.25 o
   1   2  29      535.73      503.55     12.99 o
   2   2  29       90.16       78.70     11.26 o
   1   3  29      174.09      171.77     11.05 o
   2   3  29        6.89       19.79     10.56 o
   0   4  29      106.86      130.43     14.87 o
   1   4  29      341.83      341.12     12.79 o
   2   4  29       48.60       54.80     12.67 o
   1   5  29       38.01       31.03     10.33 o
   2   5  29        1.02       28.53     27.68 o
   0   6  29       54.37       55.72     14.73 o
   1   6  29      154.19      126.07     10.67 o
   1   7  29      128.48      124.38     10.74 o
   0   8  29       32.07       29.60     16.05 o
   1   8  29      444.03      439.90     13.84 o
   0   0  30      723.43      769.69     49.07 o
   1   0  30      202.50      179.47     14.02 o
   1   1  30       54.06       72.52     11.31 o
   0   2  30       21.63       40.92     20.20 o
   1   2  30        5.66        7.69     11.54 o
   1   3  30       28.02       38.27     10.69 o
   0   4  30      260.97      279.50     17.13 o
   1   4  30      208.84      180.72     12.56 o
   1   5  30        0.83       19.18     11.70 o
   0   6  30      158.38      156.86     16.22 o
   1   6  30        5.29        5.12     11.85 o
   1   1  31       11.44       16.71     10.31 o
   0   2  31       90.08       81.01     17.39 o
   1   2  31      304.36      308.57     12.52 o
   1   3  31       47.28       52.70     15.83 o
   0   4  31      160.01      163.46     15.32 o
 
